# Supplementary material for: High throughput generation of promoter reporter (GFP) transgenic lines of low expressing genes in Arabidopsis and analysis of their expression patterns
Source: Plant Methods. 2010 Aug 6;6:18. doi: 10.1186/1746-4811-6-18 (PMC2927586; doi:10.1186/1746-4811-6-18)
Supplement: Additional file 1 — Table S1. Identifiers and promoter sequences og genes used in this study. [file 1746-4811-6-18-S1.TXT]

Table S1. Promoter sequences of genes used in this study.
AT.CHR1.1.299	TCATAAAGCCGATTCTCGCTAGTGGGTTATACCACTGTGTGTTCCATCTCTGAAGAACCTTTTCCCTCTTCTCCAGGGACATTTCAGAGAACTTGAGAAGAAAAGGCCAATGCTTCTTGTCAAGACAGACTAACCCGCAAAGCAGTAACGTCCCCAGTCTGAATGTGAGTATTCTCAAAACTATTCTCACCACTAAAACTGTCAATGGTATTGCCTTGGTCGCCAGTAGCTCTGCCACCTGATTTTTTAATCAATTTATTATCATTCCAATTGCACGTAAGCACTAATAAATTGTGCACTGAAGATAACGTAGAGTAAAATCTAAATTTTCATCACTCTATATACCTTAGGGTTCATTAAAGATTATGCTATTATTAATTATATTCATAATAGTGTCTT…
AT.CHR1.1.32	CCTTCTCTTCCCTTCCATCCTTCCAAACCCTATTCCCCAATTCTCATTCCCTTCCTTGTGCTTCTCCCGTCTCATTCCAACCCGACTCCGACTCCGAGTCACTGCTAGAATCCGAATTTGAATCCGGATCCGACTCCGAGTCTTCTTCTTCCATTACTCTAAACCTCGACCACATCGATGCTCTCTCCTCCAACAAAACACCCGACGAGCTATTCAGCTCCCGTCTCCAACGTGACTCCCGGCGCGTGAAATCTATCGCCACACTCGCCGCTCAAATCCCCGGAAGAAACGTGACTCACGCGCCACGACCCGGTGGATTCAGCAGCTCAGTCGTCTCTGGTCTCTCTCAAGGAAGCGGTGAATACTTCACGCGCCTCGGTGTCGGCACTCCGGCGAGAT…
AT.CHR1.1.356	ATGGGTCCCAATTCTCATCACTCTCTCCACCACCAAAATCCTCCTCTCTCTCTCTCTCTTTTACTCTGTTTTCATCATCTCTTTCTCTCGTCTCTCTCAAACCCTAAATACACTCTTTCTCTTCTTGTTGTCTCCATTCTCTCTGTGTCATCAAGCTTCTTTTTTGTGTGGGTTATTTGAAAGACACTTTCTCTGCTGGTATCATTGGAGTCTAGGGTTTTGTTATTGACATGCGTGGTGTGTCAGAATTGGAGGTGGGGAAGAGTAATCTTCCGGCGGAGAGTGAGCTGGAATTGGGATTAGGGCTCAGCCTCGGTGGTGGCGCGTGGAAAGAGCGTGGGAGGATTCTTACTGCTAAGGATTTTCCTTCCGTTGGGTCTAAACGCTCTGCTGAATCTT…
AT.CHR1.13.346	TGCTGGAAAAATTAAAGCCCAACCTTTTTACAGCGAGAGAAGCTGCAATACGGTTTGTTTTTCTACCCAACATCACATTATGAGGTTGAATCGTATGCGAAGTATAAATTTCTCTGAATTAGTTTAACAGTTTTGTTATCGGTCCATTTCAATGTATATGTCATTAATATCTTACATATGACTTTTTGTTTGAGCAGGTGCTATGATTGTTTTTGGTGGAAATGATGGATCTCAAGAAGGTCTTGAATTGCCTAAACTTAACTCAAAGAGAGGTATCTCCTCAATTGTTTAAAAAAACGTTTGTGGCATGCATCTTACCATTTGTAAGAAATCATAAAGTAAATGAAAAAAAAAATCACCACATTAATATAGATAGACCAAATTTGTTGTGAGGTGATT…
AT.CHR1.15.120	GAAGGAAATCACACCGATGGGAGGATTAACGCGTTAGGGTGTAGTGAAGGAAGACTATTTGAAGGTCAAGGTGAAGCACACCTCGAGGGTTGCTGTGGAGGAAATCAAGCTCATCTTCATTGATACGGCTTCTCATTGCGCAGGTTTCAAGAATAGTGAGGAAAGGGCCAAGTTCTATGCCAGATTGAAAAAAGCTTAGATTTTCATTATTCTTTTTTTTTATTTTACGTCGCTTAGATTTTCATAATCCAGTCAAGTGATAAAACTAGATTTTAAAATTTTGGTTTCCCTACAATTTAGAAAAATTATATTTTTAGTTCTTCTAAAATTTAGGAAATCTAGTTTTTACTCAATCAACGTCATTTTTCTTAAAAACCAAGAACCAATTTTTAGAGGCTT…
AT.CHR1.16.6	TTTTGCTCATTGAAATTCGGTTGTCCTAAACTAGTTTGGTTTAACTCTTTGTATTGTTGTTGAATAATAAGGTGAAAAATTAAGCATGGATCCTACGAGGAGGCCGTGGTGTCCGTCGAAAAAACAAATGTTTGGTGGTAATTGTGGAAACGATGGAGACTCTCTATGTCTAATGCTCTTAGCAGCTAGTTGGGATGAAAGTTTAAGGCATAGCTCCATCTCCTGCAATTGCACTACTTATCCTAACTACAAAATTCTCTGTAGTTGTCCTAATATGATTTGTCCCTAGAAAACATCTATATAAGACTCCAAACTGTTACGTTGTTCTAAATACTTTTTCTGCGTATCAAGAATAATGTTTTAGGTTCTAATGAAAATCCCAAAGATGATATACTTATT…
AT.CHR1.16.7	CGAGTTAGCCCGATTGACATGCCTAGTAATTTTTTAAATTTATGTTTTTAGTTTTAAATCTATCTTTTGGAAAAAATCTAATAATAAATATATAGATATCAAAAGAATGATTCTAAATAAATAAGTAATCAATACCTATTTTACGTGATGATTTATCCAATTTTGGTTTGTTAAACATTAATATCACAAATGAAAATGTTGTTAAATATAGAAAAAAATCATGATATAGTTTCAGATAAGGCGATAAGGGCCACAATTTAGTGAATTTTCCTTGGGCCTCTAATATGTTGGATCTGCTCTGTGTATATATGTAAAATGTAAGTTCGTTCTTGGGACAATCACAAGCTCTTAACAACACATAAGCAAAGAAAAACAAAAAATAGAAGAAACTTGCAAGAA…
AT.CHR1.16.74	TCAACATTTCCTACTGCCCCTGCTGAAGTAATAAGTTCCTCGACTGGAGTTTGCTCTTTAGCATACTTACTTGAAGGGTTTTGGAGAGGTTCTTTTGTAAAAATGTAAAGAGACTTTAAAATAGGTTAAAAACAAGCAACGTCTTGCTAGATGACCAAATATTGAATCCAAAAATTCAAGAGTGACGCTAGGATCTTGTTAGAACGAATCCATTTTCATCTTGTTCAACTCCTTTAGTGGATGCAAGAAATGTCGGAATTTGAACGGATGTCGAAAATAATCATCTACAGCTTGAAAGAGAGTAGAGAAGAGATAGAGAGGTAAGAGACATAGCTTCAACGAGTGATAGAAAGGTTGATGTAGCTCGAACATTGACTGAGATGGAGTCATAACATGAAA…
AT.CHR1.16.86	CAAAGAGTGGCACGTGAAGAGTCAGAGCCCAGTCATATTCAATCAGCTTCGATTCAAAATACATCTCCTCAGAACACCCTTAAACAAGAGATTCTGGCTCATAAGAAAAAGGCACTTGCCTTAAAGAGAGAAGGAAACATAAGTGAAGCCAAAAAGGCATTGCAAGAAGCAAAATTGTTGGAGAGGAGACTACAAGAAGGAGAAAATCCCTCTCCTGAAAAGCTCGGACGAGATGATATGGTTTCCACAACGGAGGATCCTCCTGCTCGAGAGAAAGAGAATAGTCCTTCAAGTTCAGCTCCAAAGGCAATGTCAGGTCGTGACCGTTTTAAGCTGCAGCAAGAGTCACTAAGTCACAAACGTCAAGCCATGAAGCTTCGGAGGGAAGGTAAAATGCAG…
AT.CHR1.17.111	CCGAAAGACCGCTGTAGAAGTTACTGAGACATTGTTGTGCAACCTAATGTTTCTTTCTTTCCACATCAGGAAGATAAAATTTGTAATGACTATGTTCAATGATTACAAAAATAAGAAGAGACATATTTACATACATGAGAAAAAGAAGATTTTCCTGGTTTATTTTTGGGATGAAATCTCAATGTGTACGAATATTTAGTTGTTTGATTAAAATAAAGATTTCTAATTAAGAGAGGAAATTAACAATAGGCTAATGATGATGTCTTAATCTTTTTTTTTTTTTTTTTTTTGATGATGTCTTATTGTTATGCTGGATGAGTTGGGGGACTGCAAGGTGGCTTCTTATAAGGTTCCTTTTTCTGGGGTCCCCTTTTTGACTTGCTTCGCTTTACTCTTGCT…
AT.CHR1.17.278	CAGCGACTGATCTCCACAAAATCTCTTTGTAATGGGGTTTAACAACTTACTTAAACAGAAGTAAGGAAGCTGATTCTCGAGCAAGGTAAGGTCATCAAGAACCGTGGAAGTGTAAAAAGGTTTGTCCACAATCATGTCACCAATTTTTTCATGACTTTCATACATTCTGAGAATGAACTCCACGATAAAAATTGAATCGTTAAGTATAAGCTCCACGAATATATCGGATAATATCCATGCAGTCGATACCGCATAGCTTGCTCGAATATTTACTTCTTCGTCTTTTATGGTGGTCTTCATATCCTCAAGAATAGCAATATCAGTATCTAGCCTTTTGGTGAAAGCGTCTTTGTACAACACCTTTTGGTCCTCCATCATCTTATATTCTAGATACCTAAT…
AT.CHR1.17.343	TCTGTCCCCGAAACAGAATCACTATTGCCACTACTACCTTCCATAGAATCATCATTCTGCAGCAGAAACCATATTGATCAAGTAAGCATAGTAAAACATTTAAAGCTAAGTTCACAAAAATCAAGATTTGTGTAATTGTTTTGAGTACCAGTTTTGGCTTCTTCTGATAAGCAAAGTTATCATGCCCCTCAACTTCAAGAAGCATAGATACTGAAGCTAATCCACTAGCTTTAGCTTTGTGTGCCAATATCCCGGTGGGATTTAGTCCTCGTTTCTTCCTGTAAATCCTCACAAACATTTAAAAAATCTCTCTTTAAATGATAAACCTCAATCTCAACAGAAATTTAAATTATTACCTGCAAAAACTGCAATTGCAGATGCCTCTACACTGAGGACATA…
AT.CHR1.18.182	GTGATGGCAAGAGAACCCACACACCAATTTCTATTTTCTCCAACTAGGTCCATTTTAGTCCGCATGAGGCTAAAGCCTAAACCCCCACCGACGCAGACCATGGACACATCTGCCTATTCATTTTAGAGTGGTCAACCACAAGCCGGTCCAAAGCCTAAACCTTCAAATCAGGACAAAATTGGACCCCTAAACCAAAATTGGGTCAAAACAACTCAGTCCATTGCAACATCCCTAATTCATTTGCTATTGTCATCGCTCATCACTCATCAGCCAGTTGTTTTAATGATTGTGTATTGGACCTTTATCCACCGAGGGAATATCACCATCAGCTATAATCCAATAATAACCTCAAGTTTGCTTTGTTTTACTTTGCTTTAAACTTCTTTTGGATCCCTCCGA…
AT.CHR1.19.292	CATTGGGTAAGCTTTGGAGCCCAAAACAAAATATAGGCTACAACAAAACAACCCTTCATATCTCCGTTCTTAGATGCAATCATCAGGCTCCTAAAGAAGTAAGGTGATAGAAACCAAAATCTAAAAAAAAAAAACGAATCAAGAATATGCCTCAGAGGTAGTGACAATTGTGATATAATTCATCACTATGAAAATCTGATGAAAACACATCAATAGATATACATCACCGGCACAAAACAAACATCATTAACAATTTAAAAGGTGCATCAGAGAGATTCCCATCTAGACTTAATCATCATTATACTTCTCCCAAAGGAGAATCTGATGTCCCTGTCTTTTTATCATCACTTGCACACACACTAAACTTGTAATAAAAACTAGAAAAAATAAACCTATTCA…
AT.CHR1.19.84	GAGCCTCAGGCGAAAGTATGAAGTTTCTTGCTTCTCATACCATTTACCTCTCTTCATCATGTTTTTTTCTGCAATTGGGTGGTGACCGTTTTCACCTTATGTCTCCTTTAGGTGTTTTCTCTGGGAACCTCTCTACGGATATGAGGGAAGGTTCAAAATGGAATATCAATCGGAGTGGTTTCTGTGGAATGCGGTCAAAGAAGGTTAAAATCATAGGTTTTGTTTTTCTTTACTAATCATCACATCATCAATCAAAACCAAAGATTTGCATGAGTTTATGCACAACTTACTTAACTAAAACCCCCTCCCATTTTTGTAGTTTGATGGCTTTATTGATCTCGAAGGGTATGATTCCATAGCCCTGAGGCTCAAAGGAGATGGAAGGTGCTATATTTCTAC…
AT.CHR1.2.183	TGGAACCCATTTCTACTCCGTACTTGATGGGTTTCTGACTTGTCTCCGTGTGGCTTCTTGTCACTACACTTTTGGCCTTTTCTTGACTCTTTTTTTTTTCTTTTGACATTTTCGCTCTTGTTACATAAGTCGTTACCATGACTAAACTCCATCAATCCTAATCTAATCCAAGGTTTATCACTACATGAAACTAATATAATAAAACTCTTTGGATTTGTATATTGTTTCTGAAAATATCACATAAACATTTAGCAGCACATACTGTTTCACATTTTAATTCTAAAATTGAATTATTATCATCCATGAGGCATGTATTGAATAAGTATGTTTTAGTTACTGATTTTTAAATTACTGAATAAGTATGTTCTATTACCTTCACAAACCATAACCAGAGACGAA…
AT.CHR1.2.296	TGGTGCAAGGGTCTCTCTCTCTTTGGCATGTATCTTTTTCTCTTTTATCATTAGGCTTCTGTTGTTGTCAGCTAGAGGAAGTTGTCTGTGCTTATTTACTTTGCCTACCACGAAGTTGTCCGTTTTAAAGTATATTTGGACTCTTTTGAGTTTAGTTTCGCTTGACAAACATCAAATCATATAGTAAACCTAAAGGGTGACAAAGTCAATAAATGAATTTGAAGCTATTCACTTCTTTTGAACTAATATAAAATATTAAGACAGACGAAAAATAGAAGATTATGGGATTGAAGCAAAGAAGCAAAAAAGCAAACATTGGCTTTCACCTCTCTTCCTCTGATACACAAACGTCAGTGCAACCATATTGCTCGCAAAATGAGAGAGAGATAAGATAAATCA…
AT.CHR1.2.321	CTGCTTTCGCCTTCAGAGACATTAGCTTGACGAAGATCGAATCGAGGCCGAATCACAACCGTCCGATCAGGGTCGTGGATGATGCCAATGTCGGGACGGCGAAGCATTTTGAGTACATGTTTTATGTTGACTTCGAGGCCTCGATGGCGGAGGCGCGTGCTCAGAACGCGCTTGCCGAGGTTCAGGAGTTTACATCGTTCTTGCGGGTGCTTGGGAGTTATCCCATGGATATGACTCCTTGGTCACCAACATCATCAACTTCATCGTAACCATACTATAGTCTATACACACATGAAAATGTAAATTTTGGAGAAGATAACAAAGTTTTATATTTACTGATCCATTCTGTTTGGTGTTTTACATTTGATTGAATTCGTATAAATCAATAAACAATTGGTA…
AT.CHR1.2.410	GGCTTTAGTTGCTGGCTTTGTGAAAACTGACATTGAATTTCAGCAGAAAGGTCTTAGCTTATGCTTATTTTTTAAAGGCTTTTTGCTTTCTATTCTTGTTTTTCAAGCATGCTCTAACCGATAAGATCTGTTGTGCTTACAGGGGAAACTTCAGGAACAACCGTGACTTTTGTTATAATTGATGGTTGGACTATTACTGTTGCTTCTGTTGGTGACTCGCGCTGCATATTGGACACCCAAGGTGGTGTGGTTTCTCTACTGACTGTTGATCACAGGCTAGAAGAGAATGTTGAAGAAAGAGAACGCATAACTGCTAGTGGAGGTGAGGTCGGAAGACTCAATGTATTTGGTGGCAATGAGGTATGATCATTTCCAGTGAATTTAAGTTACTGTTTCATT…
AT.CHR1.20.222	ATAAAAAGGTGACGAAGCGGCGCTTTTTCGGTTTGGTCATCGTGCTCCTCTTCTCCTCCACCGCACAGATCCAAGACATTTTGATTACACTCCATCGCCGGCGAAAATGGTGACGGAAAAGAAAACGGTGCGCCTTATTCTCTCCCATCAAAGTTTTATCCCTTTTCCTCATCATCTAGATATCGTTTACGATCTCAATGTACTAATATGTTTCTGGGTTTATTGCTTAATTGCAGAAGAAGTCTCATGAGGGTATCAACAGTAGGTTGGCTCTTGTTATGAAGAGTGGTAAATACACTCTTGGTTACAAGTCTGTTCTCAAATCCCTCCGTGGCTCCAAAGGTAATTGCGTCGAACACTTGGTCTGCATACCTAAATGTTTTAGCTTTTTGTAGTTTG…
AT.CHR1.20.324	GCAAAGTTGCCTTTTTGGAGAGTCTTGGTTTGAGTTTGTCTTCTGCTATGTATTTGGCTCATTACGTCTCCTCTGAATCGCTTCCGATACTTCTCGATAAGGTAATTCACAGATTGTTCAATTTCTCTGCATCATCAAAAGAGAGTTAGGTTGGGTTTGGATTTGGTACTTAATCTTGGATTTGGATTATAGGTTAAGTACCTCAAGGAAATATTCTTTTCTGGCAGTGATGAGAAAGGTCTGGTTGGAAAGTATGCAAGACGAATGATGCTCTACTTATCCATTCCTATCGATGAAGATGTGCAGCAAACTCTTTCCTTTTTCGAAAAGGTTTTTTGTGTTTCCTCAGTTATATTATAGTATCTGATTTTGTTTTTCATTCTCTATATTCTTTAGTAA…
AT.CHR1.20.34	GGACAATTTGGTGGTGGAAAGACATTGGTTGTTGTCATACTCTCTGTCACAGAAGGAAATACAAAAACTAATTTGTAATTGTAACTGTAAATATGTAGCGAGAAAGAGTTTTTTTTTTTTTTTTTTGGACGGAGCAAAATTGATATTCACAAAAGACTATTGAAGTGAACGATCATCATCCATCATCACAATATATCACATATATACACAAAACAAGAAAATCCAGACTCATTGTGAATGATGATCATTATACAATTTGAACTGCAGTAATTGATATAGTATACTGAAAGAAAGAAATTTAATCAAATGGTTTGAAGATGAAGTGGTTTTGGTGGATCCATGGTTCTTCTCTTCCACAAGTTAACTTCTTTCTTTGGTTTTAACCCTAAAGGAGCTGAA…
AT.CHR1.20.99	ACCAACAAAAACCACTTGGGAAAGCTTTAAAAAAAAAACACTTTGGAAAACTTAAAAATAAATAAATAAAAAACAAGTTTGGAAAGCTTTCTACTAGGTGTTTTTCTATTAATTTTCATGACTCATCACGAAGCTTTTACTTGTTTTGCAGTACATGATTGTCCGATCGTGGACAATATATATACCCCTCGAGAAACTGGCGATTCACGACGTTCATGTGGATTTTATTATATGCACTCCTAATACACCAATACCAAAACCAACAAGCTGGTCTTCAGTTCTTTATTGATTCAAGATTTCAAGGAATTTATCGTTAGATTTATATGAACTCTTTGCTTGTAACAGTAATCAGTATTATTCATTTGTTCATGAGAGCTACGACATACTGTTTGGACAAAC…
AT.CHR1.21.102	CAGGGTCGACTCGGAGATTAGAAAAAGAAACGGAGAATGGCATTAATTACCACCAATACTGACATGAGAGCTACTCTAATTTTGTAACGGAAAATTGCATTTATGATCATCTGGTACCAACTTTTCCTGCTTTTGCTCTGTCATGGCATTTTCTAAAGAAAAATGTTGTAACTAAGATTTTTTTTAGAAAATTGTTACGTCATGTCTGCATAATCTTTACAAAAGTAAGCTAAGATTAAAAGTCGTATTCTTTAGTTGAATTTTTTTCAAATTACAATAATAACGCCATATTCTCCAATGGTTTTAAGAATGTGATCCATGATGGATCATCCATCGTTTCTGTAGGGTGTTTTATTGAGCTTAACGATCTTACAAAATAGCCACAAAATGCCTGTGGTT…
AT.CHR1.21.122	TGCCACCGGTGTGTATCTAAACTTCAGAACTGCCATTGATGATTATGTTACAATATATCTGTCTGATCACTGCTCTCTTAGTGCTGCAGGTGACAAATTATGTGGCAAATGATGTAATGGATTATAATGATGCTGCTCCTAAGACAGAGTTTGAGAACTTTATTAGCCTCAAAAGATCTGGTGAGCATTTTAAACTCGTAAATTTGGTAGGTACCACTAATCCAATACTAACGTATCTTTCTTGTTTCAGAGACACTTTTACCCGCATTTGGTGGAGATCCGACACGCAGGTTGTTTGATCACCAACCCCTCGTATTAGGAGATGATGACTTGGAAAGAGTTTCCTACATACCAAAACAGAAGGTGCGACATTTTTAAAGTACTTGCTTCAAGCATTCA…
AT.CHR1.3.144	AGTCCTCAAGGCACTCCTCATGTGTTCGATCTGCCTTTGAGCATCTCACACTGCACTTTCCACCGCATGCTGCTAATTCATTTATCACCATCACAAATCAAATCTTAGAATTTCAGACAACTAGTTTCAAAATGATAAATAACCTAAAAAATAACTAACTAGATTAAGTATACACTTACATGAATCAGCGCTTGAAAGTACATAAAATGAAGATGTGAGGAGAAGAGAGATTATGAAGAATTGTACAACCACGGGCATCTTCATTTCTGGTTAAATTTAAAGCTTTCTCCTTTTATGATAGAGTTAGTTTAGTAAAACCAAAAACTTCAAAGATATGCGAAAAGAAAGTAGTTGATGATGGACTACATATAGTGAGAATTTGAAGTGAAATGTTTGTTA…
AT.CHR1.3.306	AAAAACCTGTGAACGGGAAGACTACAAGTCTTAATTAATTAAGGATCACCACATATGACCTTTTCTTCGAACTCCATATTTAAACATTCCTCAAACATTTCTCTCTCATTATCTTTTATTTCTCTTCTTGTTACTTTCTTCTCATTCTTTTGACGAAAAACAAACCCTTTAATTAGACTCTCTTTTATTCTCCCATACTCTTTTTTTGCTGTCTTATTTTTGAAGTTTTTTTTTTTTTTTTTTTTTTGCTGTCTCCTCGTTGAACTCAGTTGCATAACCATCTCCAGTAAATCATGTCGAATCAAATCCAACGGTAGAGATTTTCTACGACAAATCTGAATTAAATCAGAGAACGAATAGAGATCAGGAAAGCAAAGATGGTTTTGAACGATGAGGAGA…
AT.CHR1.3.39	TATCGGATCTGGTTCCAAGGAAAAAAAATCAAGCAGTGAGCTCGCAATTGACATGATCATAAATATGAATATGAGCTAACTGGAGAAAAAAAGATTGTTCGATCGATGGATCTTACCAGATATTCTGAAGAATCTTCCGTGAGAGCAAATCGAGAGAGAAGAAGCAAAAAGTTGAGGCGGAGAAAAGCTATAAAGGAGTGTTGAAGGGATGATGATGAAGAAGTAGGGTTTTTAAAATCTGTATTGAGTGTATTCCTCTGGTTTGGCTCGGTTTTGTTTGGTTTTATTTCTGATTTTTGTTTATTTTCCGGTTAAGCTCTAATTACTTTCCCTTTTATTAGCATGTATAAATGAATTACATATATGTAGGCTTTTTTAGTAAGCCCAACTTGACAAGAA…
AT.CHR1.5.271	GATGATGCATTGTGAGCGACTGTTAGTAATTCCAAAATTAGTATAGAACATGAAGACATCTAGTTAAACATTATTGAAAAAGGCTCTAACTTCCATGTGAAAGGGCTTCTAATTCAGTTGAGTTATCAAATAAACAAAGGGCACAAGGGTGTGTTAGCAAAAGTTAAAATCAAGTTGGTGTGCTGAGAAAGATTAAAAGCTTTTGCTGCCAAGTACCTTGATTGGCTGTTGGAGTTTGTTGTAGCCGTTGCACGTTTCAGCATTGCCTGTCCAATTAAAGACTCTGCTTCTTCCAGATTCTGGATTGGAACCTACTTAACACAAATGATTGAGAAAAATAACGAAGAGTTACAATCACAAACTGAGTGTTGTGGTCACCCAAGAAACACCACACACAAA…
AT.CHR1.6.255	GTCAGGGAACAAGCTTCGAGCTCGCTGCCTTAATGAAGTTCAACATGTTACAAAACTATATGTCCTCTTTCTACATGACTCTGCTTGCACATGATCCCGATCCAGCTGCTAGCTCATCGCAGAAAACCTTTCAGGTTCGAGTTGATGAACAACAATTTGGCACTTTGGGTATAAACTGCTCCATTGCTAGACCTAAACACGAAGGTGACTTACTTGAAGGTGACTTGTTTTCTTTATAAAATTTTAGCCTGACTATAACAATCTCCCTTAGCTTGCTGATTAATAATGAATGTTGAATAGTGTCCACCAAGACGCCCTTCATACCTCACTTTCATGGTGGCGCATTGGGCGATGGTATATTCAAAGGTGAATTGCCTGATTGTCTCTCAGATGATGCTT…
AT.CHR1.6.278	CGGTAAAATGTGGGGCTAAAAATTCAAAACTGCTAAATTTTGTTTTTGTTGCTAACTATAGGGCATCCATAATTTTTATTTCTTAAATTTTCTTAATTTTGGGGGTACTGTTTGCTAATTTTGGAATATTTTTGCTAATTTCATGATTTTTTTTGTTAATTATGGGACTTAATAATAATTTAAAAAAACATAGAAAACGTAAAAATTTGAGACCCAATATAAATGTTTCAACATTATGCGTAAAAGGACAGGCCTTCCTAAAATTAGAACATTTTATATGATATCCTCTTAAGTCTTAAGTACTATCGAAGCCGGAGATTTCTAAGTTTTACTTTTACTAATTAAGCTATTGACACTTGATAAATGCCATATTTTTGCATTCCCTAAAACCTCAAAACT…
AT.CHR1.7.280	CCAAAGTTCTAAACGCCAGCTAACATTTCATCAATTCTAAATTTCCAGACTATCCACCTTTACTAATAAGCCCTGATGGCTGAAAGTCAACTGATATAGCCCAGATCTAAAAAGTAATTTCTGTCTTAGATGATCTAAACAAGAAAACATTCTAATATCATATTCAAAAATAAATTAAAGAAAAATTTGAACTTACTGCATCTTGCCTGCTTCATCACGAATAGAACTCTCAAAAGGTAAAAAAAAAGCATCAAGAGTGAATTTCCTGTAATAACAAAGTCAAGCATGAATTCTCTTTTCCACAGGATTACAACAATGCAATGCTTCAATGGGAATTAAATCAACAACAGGGCATTTGGTCTAGTGGTATGATTCTCGCTTTGGGTGCGAGAGGTCCCG…
AT.CHR1.8.271	CTCCCGAACATGATCTTTCAATCTCAACGACGATTTCTCAGTGACTAATACTACATTTGTATACATTCTTCATCATCATCATCATCATCATCTGTGTTTTTGTTCATATTCATTTTTCAGTTATCGTTTTCAATTTTTAAAACTTTTTTTCTTGGGTTTCACAAAATTTGTCGTTAATCGATGAATTTGATTGTTTTCAAGATCACCCATCTCTCGAATTCACGAAATCTCTCAGCTTTTCCGTGATTCTTGGTAAAAATTCACAAAATCGAAATTGGAGAAAGAAAGAAAAAATTAGGGTTTGAGGAAAAGCTTCGATTTTTCACACGATGAGTCATCACCGGCGAGATTCCGGCGGAGATGTAGTTCACGTGATTCCCACAAACAATCCTCCGCCGG…
AT.CHR1.8.296	AGCACAAAATCTCAGGCGTTGTTAATGTTAAGACTGTGGAGTGTGGAAGTAGAATCCGTTTCCTGCACTCAACTAGACATAAGACTCTTCTGTGTCACTTTTGTGTGTTCCATGAGTTGTTCCCTGTAGAGAAGCCAAAACATTTTGATTCCAGCCTTAAGTGTCATCTTTGACACCGATCTTTAGTCTGTTTGTTTGATAGAGAAGCTGTTTGTTTGATAGCTGAAGCTCGAGGGTCAAATCTTTAAACTAGCGTCTCTGTTTTGGTTTACTTGTTAAGTTCACTGCGTAATCAAACTCTTCTTCTAACGTATTGTGCAGCTGAGCTGTTTGTGAATGGAGAAATAGTTCAACGTCCTCCAGAGAGACAGAGAAAGATCATTGAGTTAACGACCCAGA…
AT.CHR2.1.111	CCAACGGTACCGAAAGCTAAGAAGATGCGTAAACCGAAAGAAGAGAGAGATGTTACTAACAACAATGTTCAGCAGCAGCAGCAGCGTGTGAAACCGGTTAAGAAGAGTGTTGATCTTGTGATTAACGGTGTGAGTATGGACATTTCTGGTTTACCTGTACCGGTTTGTACTTGTACTGGAACTCCTCAACAATGTTACCGTTGGGGTTGCGGCGGATGGCAATCCGCTTGTTGTACGACTAACATTTCGGTGTATCCATTACCGATGAGTACTAAGCGACGCGGTGCAAGGATTTCGGGTAGGAAGATGAGTCAAGGCGCGTTTAAGAAGGTTCTTGAGAAGTTATCAACAGAAGGTTATAGCTTTGGGAATGCGATTGATTTGAAGTCTCATTGGGCT…
AT.CHR2.1.170	TACTCGATTTTCCCAACCGAGCATTTCTTTTTCCATCACACCATATCAGTGAACCAATATCCAGGAGTATTTCCAATTCCTCATCCAGTTCCACCTTCGCCGGGACATCCACCACACCAAAACGCGAAGATATCAGTGAACCAATATCCAAGCGTATTTCCAATTCCTCATCCAGTTCCACCATCACCGGGACATCCACCACACCAAAACACAAAGATATCAGTGAACCAATATCCTGGCGTCTTTCCAATTCCTCATCCAGTTCCACCATCGCCAGGACATCCACCACACCAAAACGCAAAGATATCAGTCAACCAATATCCAGGCGTATTTCCAATTCCTCATCCAGTTTCACCATCGCCAGGACATCCACCACACCAAAACGAAATATCAGTGAAC…
AT.CHR2.1.281	AAGCAAAGTCTGATGGCCCCGCTTGATAGCTCTACTACTTACTACAAAAAGATAACTATGTATGTGTAGTAAGCAAACCTTTTCTTTTTTGTCGGCTTGTTTAAATTATTTTGAGCTTGAAAAAGAAAATTCATGTTTTTACTTAATTTAAATAATTTTAACTTTTCATATTTAAAAATAGGCAAAATATTAATAAATAAAAACTAAAGAACAATTTTAATTATCATGTTAGAAAGTTCACATTTTTTATATTTTTGAATGTTGTAGAATTTTAACCCTTATTCTTTTTCCTTTATTTTTTTTGTAAATAATATTAGTGTGATAAATGATTTGAAAAAATTGTCTGCTTTAGAGAAGGAGAAATGGATAAATAAGTTTGTTATTTAAAATTGTCTAGAC…
AT.CHR2.10.376	TCAAGGAGAGGAAACGGCTATGGGAGCTTCTGGCAGAGGCTCAAGCAGAAGATGCGTTAGATCTTTCAGGTTCTGATAGGTTTGCATTTTCGGTGGATGATGCTATCGGTGCAGGCAATGCTGTGTCTGTGGGAAGTAAGAGATGGTTGCTTTTGTCAAAATTGAAGCAGGGTTTATCTAAACAAGGAATTTCTGGGAGGAAGTTGTTCCCATGGAAGTCTGGTGTGGAGGAAAATGAAACGGAGGAGGTAGATAATGTTGGTGTGGAAGAAGGGGTTGATAAGAGAAGGAAGAGACGAAAGGCGGGTACCGTTGATCATGAGTTGGTTCTAAAGGCAATGTCAAATGGTCTTGAAGCCACAGAGCAAGCATTCCTAGAGATGACTGATAAGGTTCTCG…
AT.CHR2.11.13	GTCATTGCAAAGCCCATTTTTCTAAATCTTTCTAAGAGTTTCTTTATAACTTTTGTACAATGTTCTAAATTACTAAATTTCCTCATTATCAAACATGAAAATTGTTTAAAGCAGTACTAAATAATGGTAACTTAGTGATCATCATTTTGTCTTTTTGTGGGTTAAAATCCGAAATCTATTTTTCCTAGACGCACATCCATTGCATAAGTTAATAGCAGAGTTGCTAATTCCAAAATTTGATTCTAAAATCTCAACAAAAATGCAAACTGTGTTTCACTAAAAAGTGTGTGGAGGAAACTTCATAACTTCACTTTCATAGTATTTCACTTTCACTTGTCTGTCTCCATCTTTTCCACTAATAATTGTAAGTCCTTAAATGTTCTCAAACCGACCATATTC…
AT.CHR2.12.125	TATCGTGATGGACTGGGACAATCATGTTGACGATCAATATTCTGCTTGAGGTAAAATACTATTGCTGAGCTGGGGCAGCATTGATACAATATTCAATACTCTGCTTGATGAATCAGAGTAAATGTCCTTTAAGATAAGGCTTGTTAATTGGATGTTTGGAGCATGAAATATATCTGCATATTAAAGGAGGAACAATGTCCTTTCATAAGGCTTCTCTATGGTTGCTTGACTGAGGCAGCAAAAAAACATCCAATTAAAGGAAGAACAAATGCCCTTTTTATAAGAGGCTTGTTTATGTGTTGAGACTAGAGTTGAGATATGAGATATTTCAGGTCATTTGTCTGCTTAGAGAGATGCATTGCTAGGACATCATGAGAAGATCAATATTCTGCTTGAGGT…
AT.CHR2.12.34	TTTGAATGAAAAAGCACCCCCTGAATCAACAAGAAAACGTGAACTCATCGCTGAGTAAGTCATCCGCACAAGAGGTTTTGTTGTGCATATATATATGTACAGAATCCCGATTTCACAATAAAAAATTGTAAACTTTCTTTTGAAATTTTGACTTCTAATAATAATAAAATTTAGAACATCAGTTTATATATGCTTGATTGATATATATATAGATCAGTGAGAAATTAAATTACTATCGTCGAAATCTAACTATTTGATGAATGAAAATGTTTGCTTCTCAATTGTAGGAGAAACGGTTACTCAATATTGTCTAATTATGATGAGAAGGACAAAGGAAAAGATGTTTTCTTCGAATTCGCTCAAATCAACCTCTTGGACGAAGCGATTAAAGAGAGAGAG…
AT.CHR2.12.398	GAAACTGGGGAATGGAGTGAACTGAATCCACCTCCTAACGATATTGACGTGGGAAGGAAGTCAGTGTGTGTGAATGGGTCAATCTACTGGTTAAAAAATGTTTAGCGTTTCGGAATCCTAGCCTTGGATCTTCACACACTAGAGTTCCACAATGTTTCCGTTCCATCTACGTGTTGCACCATGAGTGCCCAGATGGTGAACCTTGATGACCGTCTAGCCATAACTAAAACAAACGGTGCGCCAGAATGGGAGCTAGAGATACTGAGCCTGATGGATGTAGACAAAGAAATATGGAGCAAGACTTACTCCATAACTTTAGCCAGTATCATTATTAACCACCCATGGGAGTCTAGTTGGTTCACGGTGTTGACGGTTTCTAAGCTAGGGAATCTTGTCTTT…
AT.CHR2.13.56	AAATGCCCTTCGCATACAACACAAACACTATAAATACAATCCATAACCGTTAAAACTCCCACACCACCACCACTACTCCACTCCTCTTCTCTCTCTATCTTTATCACTAAACAATCGTACGTTAGCGAAAAACACAATGGCTTCACTTCTTGTCCTCTTCGTTTTCTTCTTCATCTCTTCTTGTTCTGCTCAATCCTACAATGTATTGTCTTTTGGAGCTAAGCCGGACGGAAAGACAGACGCAACCAAAGCTTTTATGGCGGTTTGGCAAACCGCTTGTGCATCGTCTCGTCCTGTTACCATTGTGGTTCCCAAAGGCCGGTTCTTGTTAAGAAGCGTTACTTTCGATGGTTCCAAATGCAAGCCCAAGCCCGTTACGTTCCGTATCGACGGTACATT…
AT.CHR2.14.54	CAACAAAGCATTCAAGCCCTTAAACCCCCCAAAACCTCCTCCGATCCCATTCTTTCGTTAACTGATGGCTGAAACGCCGGCTTCTCCTCCTCTTCACCCTCCCGTTGTTCTTTTGTCCGATTCCGCCGCCAAGGACGCCATGCTCACTTGGTTTCGCGGCGAGTTTGCGGCCGCCAACGCCATCATCGATGCTCTCTGCGCTCACCTTATGCAGGCCTCCGGCGGATCCGCTCAATACGAGTCTGTCATGGCAGCCCTTCATCGCCGCAGGCTCAACTGGATCCCTGTCCTCCAGATGCAGAAGTACCATTCCATCTCTCAAGTCACCCTCCAGCTACAACAACATTTGGCTAAAGGCTTTCATCATCATCTCGACGACGACCACGACGATGATTCTCC…
AT.CHR2.2.262	TGGTTGCAGCTCAGAAACACGAAACCGGAGATGTAGGGGCATAAGGAGATTTGGTTCTCGAACTCGACTCCAAAGTATGCTCTCCTTACTTGGTTGGTGGTCAGGAACAGTTTAGCAACAGGGGAGAGAATGGGGCAGTGGAAACAATATGCAAATACTAGCTGTACTTTCTGCAAAACTCAGATAGAAACAAGTGACCATCTCTTCTTTCAATGTGATTACTCAAGGAAAGTTTGGAATGGACTGGTACGTGGGCTGCTATTGGACAAATACTCAGAAAAATGGCAAGATATAATGCTAATGCTTGCAAGAAAAGACTTCAACACCACAAAGAGCTTCATCCTTGGATATGTTTTGCAGAACTCAATTCACTCGATATGGAGGGAAAGGAACGCTAGA…
AT.CHR2.3.158	CCACTTTCATCGCCTTTTGTTGATCCGTGTCATCCTTGCTGCTTCATCCAATTATTCTTTATTCCTCCTCTCACTTGGGCGAAACACTAGAAACGGCCATTAATTTACGGATCGGTCATACAAGGAGCATACCTACTAATACTTCGGCGTGTGCTGCATTCGAGTGGTTAACAGCATACATCTATTCCCAAATCCCAACGGAGATAGATAGTATCCTTCTGTGCTATCCCCTATATCCTCGTAGTAGGGTTGAGGGCAGCGAAGTCTCCCGTTTATCCTGTCTCCTTCTCTTGGTTAGTGCGTACTACTTCCCAACGTATCTTATATAGAGACATTGGAGGAGCCTGATCTTCCATCTACGCAAAAGAGATGCTTGAGTTCTTCCATCCGCGAAGGCGG…
AT.CHR2.4.139	AAAATTATTCCCTGCCCCACACGAACTGCTATTAGATATCCGCCTATTACACAAAAAGCAAAATGACCTCTTTCTCTAATATTGAATAGTGAAGTTACTACGTTCACAATTATATTTTGAAAAGTGAATATATTTCCAACTTACTCTAAACAATAATATTAGTTTTTTAAACCGAATAACCAAAAATCCCCAGAGTATCAAAACAATACCCAGAAAAAAAATCCAAAAATACCTAAAATATCCAAACATATCCGATAATATCCGAATGAATCATAAACTCCAAAACTGAAAGAACCCGATCTTAACAAAAATATTTTGGTAGTTATATAGTTCTTAAAATCTAAAACCCAAAAAAATAACAGAAGCGAATACCAAATGTGAGACGTACTAAAATCTCTT…
AT.CHR2.4.66	ACCCTCAATCTTTGGAAGCCCATTATCCTTTTTCTCCTCCTCTGTCTTGACACATATTACAAGCACTAAGCACAAGCACCTATAAAAATGTAGAAATATGGTTCGCTAATTAAATCCAAACTCACAAATTATTTTTTCCTAGTGAGATATAAAGCTCTTCAGACGAACCATAACATGTAGAAACAAATCATATATATGAAAGGAGGCTAACTCTCTCCCACAACTTGGCACATCAGCACATAAGAGCTTGCCACCTATACTTTATAAAATAAGTAATACATAATTAGTAATTAATTTAACATAACAACTAAAATAGGAGGATATAATTAATAAGAACTTGAACAATCACTCTTTCTACATTTTTTTAATTCAATATATTCTCTTTAATTTTGAGATCTA…
AT.CHR2.5.104	TCCTCGCCAAAAGAAATTGCATTTAAAAGCTCTTGTAAATCCTTTAACAACTCTTAAAAAAATCTTTGCTAAGTTTTTTAAACCAATTTAAAAGCTTTGTAAAGTTGTAAAAAATGCTTGTAAATCATTTGAAAACCTATTAAAAATTTTATAAATTCTTTAAATACACATGTAAAATACTTGAAAACCCCTTCTAAAACCTTTATAAATATTTAAAATCCTTGTAAGTGTTTTAACACCATTGTAAATGTTTTTTAAGGGTTTAAAAGGCTTTAAAAAAATATTAAGACTTTAATAGATATTTACAAGAACTTTTTAAGACTTTTTTAAAGGATTTACAAGAGTTTTTTAAAGGGTTTTAAAAGAAACTAGGGGAAAATCCGGACTACGCCCGGTAAA…
AT.CHR2.5.282	TCTCTCACAAGGAGGCAAGGAGATCTTGTTAAAGTCAATTGCTTTGGCCTTGCCTGTGTATATTATGACCTGTTTTAGGCTTCCTAAAGGTTTATGCACTAAGCTTACAAGTGTAATGATGGATTTTTGGTGGAACTCTATGGAATTTTCAAATAAAATTCATTGGATAGGTGGTAAGAAGTTAACTCTGCCTAAGAGCTTAGGGGGTTTTGGTTTCAAAGACTTACAATGTTTTAACCAGGCACTATTGGCCAAACAAGCTTGGAGATTATTCAGTGATTCGAAGAGCATTGTTTCTCAAATATTCAAGAGCCGGTATTTCATGAACACAGATTTCCTTAATGCTCGTCAAGGAACTAGGCCCTCTTATACTTGGAGAAGCATTTTGTATGGCAGAGA…
AT.CHR2.8.5	CATCCACTTTGCACCATCTGTACCTAAAAGAGTTATCTCCCCGGGCTTGTTCATGCTATTCTCCGTCATGAATTGCAACGGAAGCCGCTATAAAATGTATATGAACAGAGAATTTGTTTTCAAAAAGCACCTTTTCAATGGGACGAAATTGAACAAGACTTGATTGTTGAACTTACTAGTCTACCATGTTCGAGACTATCAGGCGTGATTGTTACTGTCAAGGTGCAGTTCTGGCTTGGTGAAGTTGAATCTTTGCATCTCAGATGATTACCCTCTCTCTTCCATGTGCTGCTTTCATCTTTGTTGTTGTCATCTTTAACGATCTTTTCTTGGCTACTAGGCTCTGCGGGAAGAGACTCTTTCGAAGACTCTTCTCCTACTCTTGTGTCAGTGTTGTAC…
AT.CHR3.10.197	AGAGGCATTGGTGTTCAAGCACCCAACTAGGACTATCCATTTTAGATTATGTGTGATGCATCCGATTATGCAGTTGGAGCAGTTCTAGGCCAAAGGATTGATGGCAAACTTCACGTCATCTACTACGCCAGTAGAACAATGGACGTAGCTCAAACAAGATATGCAACCACGGAAAGGAGCTGTTAGCTGTGGTTTTTGCTTTTGAGAATTTAGAAGCTATTTGGTTGGCTCGAGAGAGAAGGTTTACACAGACCATGCAACACTAAGGCACATCTACGCCAAAAAGGAAACCAAGCCAAGGCTTTTAAGGTGGATACTATTACTTCAGGAGTTTGACATGGAAATCATTGATAAGAAAGGTGTTGAGAATTGAGTTGCAGATCATCTCTTTAGAATGAG…
AT.CHR3.11.252	TCAACGATGCGTGTTGTACCTTAAGAAAATCTGAATAACAAATTACATATAATCTCTAATCTACCATATCTACAACATATCAATAAAATATTCATAGAGGATATGAATACTGAATTATTAATTCACAAAAATCTCTACATCTATTACTATATTCCTAAGAATATCCAATATAATTGATCTTTGACATCCTCTAATTAAAAATTATCTCCTAACTAAAGATGCTAAGAGCCAACTATATTTGATATGTTATGATAGCATTATTATTTATCAATATATTTTAATACAATAACTTTATCCAGTGCGCGATATTGGTCGATTTCAAATTTTCTAATTACAAATATATAAACGTGGAAAACCCCACAATTAGATTTTAATTCGTATTTTAAAAATGAATTTAAT…
AT.CHR3.12.54	GATCTGGAATCTGGTTTCGCACAAAAAAAAAGAAAAAAAAAATCTGTAATCTGGTTTGGATATATATATATATATATATAAATAACCCTTTTAAAATCTGTTGTAAATATTTTAAAACCCTTTTAAAATCCCTTGTAAATTTTTTAAAATTTCTTGTAAATTTTTTAAAACACTTTTAAAATCTCTTGTAAATCTATTTTCCGCAAAAAAAAATTTACAAGGACTTTTAAAAGCATTTTTTGGCTGAGAAAAATTTGTTACGAAAAATAATTTGGCGGGAATATATTTTATTTTTGGCGGGACAAAAATTTGGCTGAAATTTTTTTTGGCAGGAAAATCTCAGTTTCCAATTTCATGTTTCTATTAGATGAGAGTAATTTGGTCATTTTGTTCAAGGAA…
AT.CHR3.13.270	GGATCCGTTGTTCTCTGACGCCATTGTTGGGTTTTCGGATCTGGGATTTCAGAGACAAATGCTAACGTCAGCTCTGTGTTGAAAATCCGTGTTGAATTGGGCTGTTAGAGTTTTAGCTGATTTAAATAGGGTCAGAGAGGTTGAAGACGGAGGGGTATTTTAGTCAATTTCAGGATAAGGGTAGTTTGGTAATCTTTGTTGGTCTTTAAGTTTTTTTTAATTGACTATTGATTGGATATTTTCCTTGTTTATGTATAACACGTTAATGATTTACTTATTTTGTGGTCAAACTCATCAATGGTGTACTATAGAATTTTCTTAGATCATTTGCAAACTTTCCACAAAAACAAACATATTAAGATTTTCAAATCATTTTATGAACTGTCCAAACAAAAATAG…
AT.CHR3.14.320	TGAGGGCCCAATATACGAAGTGAACATTGTACAGTCCTAGTTAATGACCCATATAAATGGTGGAGAAATTTCGGATGGTAATGGGCTTGAGTATCCGAGAAAGCCTTTTAACAAGGAGCTTCAACCTCAAGTATCCCACATCGGAAAGCTAAGAGACTTTGATAGAGGAATTGATAGTATAAATACACTTCACTCTGTAGGGAGTTTAAAATCACGCAGCCATGTGGTAAGCACAAAGCGAACTATTCTTTCGCCTTTTACTAAAGAATACCGTGTGCTCTCCACGCTAAGTGGCATACGCCTATTTTTGGAGGGCTCTCACTTTACAGTGGGACCCAACATCTACCCTAGTGTAAACTTTTTATGTGTGGCTAACGGTCTATCAATGGGCTCAAGGCA…
AT.CHR3.3.214	TTATTTTGGTGCCAAGTGGGTAACTTGAATTGAAATCGTTAAACAAATCCCACCTAACAGTTTGTTCACTGCTAATCCTATGTCATTAACCACACCGTAACAGATTAATTACGAAATCTGAACCGTTTATTTTAAGTAATCATGGACCCACGTTAATGAACGGATAAGATCAATCCGACATTTCTTGCGATTTGAGAATCCCGATTCCGCATTTCTGTCTTTGTCTCTTGCTTGTTTAGTCTCTCCTCTCCTCCTCGTCCTCAATCATCATCATCTGAGAATTCGCAGCTTTTGCTTCTTCGATAGAAAATCTAATTATCATCAATCATGTCTAAGTTCACGGGATTCTCATCTCTCGCTATCTCTTATTTTCTCTTGGTTTCAACGATTGTTGCAGCC…
AT.CHR3.5.201	CGAGCAGTTGTTTAATCGCAGATCTTCTGTGCAAAATGTGGTTCAAAGGACTTGTCTGTTGATAATGATATCATACTATGCGATGGGTTTTGCGATCGAGGCTTTCACCAATACTGTCTTGAACCACCTCTGCGGAAAGAAGATAGTAATATTCTCTGCCTACGTACTTGGTAGTGTTTTAAGCAGTTCTTGCTGGTATCTACAGCTGTCTTTTTTGTTGGTTTTAATTTTTGTAGTTCCTCCGGATGATGAGGGTTGGCTATGCCCCGGATGTGATTGCAAAGATGACAGCTTGGACTTGCTTAATGATTCTTTAGGGACAAAATTTTCGGTCAGCGACAGTTGGGAGGTATATAACTATATATGTTGAGGTTTTTATTGTTAAAGAGGAGAAAACAC…
AT.CHR3.5.312	TTGAAACCAGGGTCAGAAGGAAAAGGCATGTGAGCTCCAGATAACACAGTAAACCCTAATTCCCAAATGCATAGAAACTAGAAATGGAGCAAAAGCCCTAAACCAAAAAACGTAAGCTACAGATTTCAAATACTAAATTCAGAAGTTCCGGGCATAGTCTAGGGTTGCAAGAATCGTTAAGAGAAAAAATCGCTGCATAACGAGAAAGAAAAATTTTACCTGGTGGCCGGAACTGTGACTACTTCGGCGGAGAGAAGAGGAGAGAGTGAATAATAATAATCGCAGAGATAAAAAGAATCAGAGCCAAAACGAGAAGAATCATTTATTTGGCCTCTTTTGCAAATAAATGGAAACTGAGGGGTTCAATATCAAACAAATTGTAGACGGTATGGTAAAACT…
AT.CHR3.6.296	CTTCCTCCTAGCAGAATGGCTGCGTATGGGAAAGCATAATAATAAAAAGGGAAACTAATGCATTTTCATTTCTGTTCTTTTTAAGTTTTGAGCTACATTTTAAGTTCTCGAATTTACTCTTGTTATCTCCTAAGTTAGTGAGATCATAGAGAGTTTTAGCTTTATCGTTTCCTATTATAGATATTTTAAGTTTATCAGTTTTCGAACTGTATAAGTTTTAGTTTCATTGTTCTTCAGTGTTTTGAATTTATATCAATCTTTCTTCGTCAGTTTTGATTCTTTATTATTCTTTTAGACTCGAAGAATCATTGGTTCATTTATGTAACAATTCTTTGATAAGTTATCAACTAAGAGAAACTCCAATTTCAAGAAAGTGATCATGATCTTTTAATTTTGTAT…
AT.CHR3.7.296	TATGAACGGCAATGGTTTGATATTCAACATCTTTAACTAGCTCCTGGAAGCACGTATTTGGAAAACACATTTTTGAGACGTAAATATTGTTTGGTATCATCGGTCTTGTACTCATCGAACGGATATTTTGGCTAAGAACCAGAAATTTGCTTCTATTAATATTCAGCATGATTATGTTTCTCTTTTTTTGAATGTGTCACACTCGGATTGTGATATTTTAGAATTTTATTAAAGAAAATTCCCGTTGACATTAAAAAATGACATTAAAAAGTCCAACGCACAATTGAATTTGATGTTACACAAAGAGAAAAATATCTCATGTTTCACACTCTATGATTGATAGAACAACATATCATTAATCTTCTCCGTTTCAAAAGAAAAATAAGCTGGCTCCTCCCA…
AT.CHR3.7.96	GCGACTTCGACTTCTTGTCCCTACTACACAACTCTCTTCTTCTTCTTCTATAAAAGACATTTCTTTGTTCACCTCAATTAATCACTTTCTCTTATCTACTTCGCAACTAAAACTCAAAACAATCAAAGAAAAACCCTAAAAGAAAATCTCTATATCGAAGATGGGAGTTTTGAAGAGAAGAGTATCGAGCAGCAGAGGACTTGGTGGTGTTCTTAGAGAGCAAAGAGCTAAGCTTTACATCATCAAACGATGTGTTGTTATGCTCCTATGTTGGCAAGATTGATCTTGGTTGATTCAAGTGTTGATACTTTGATGCTTAACCGGATCAAAGCGATGATTGCAACTTGCAAGAAGATACGAAGGAGGAAACCGGCTTGGGTTTTGCTTGCAAGAGGATAT…
AT.CHR3.8.94	CGGCTGAGAAAGGATCAGACTAGACTTAAATAAAAGAAGTTTGTATTGAGGTTGTCACGAACAAAAATAATGAACGGTTCAATTTAAAACGTAGTTAAGATCAAATTTTATTAGCTCAATTGGTAAAGACCCTAGGTGAAGCTTAGAGGTCGTCGGTTCTAGTGACGTTTGGGACGAAACTAATATAACATGCTGTGATTTCGGGCCTAGGGAGATTACGGGTTTCGGTCCAAAACCTCCTGATATTCAAAAAAAAAAACAAAAAAAAAAAAAACGTAATTAAGAGATTTTAAGATAGTTTTTCAATTACTAAACAAGTTCTAGAACTTGGTCTAGCTCGGAAGACGAAATAACAACCATCCTATTTTGCAAGAAAAAATTGCATATGTCTCAACTTTC…
AT.CHR3.9.255	TTGCTTTTCCCATGAACACACCAAATGAAATTTCCAAAGTCAAAAATTACTAAATTTTGATCTCTTTTGTTTATGTTTTTATTTACTAAATGTAGATTTACCCTTGTACATGATTTTATTGTCCTTGGGAACAATTTTAGTTTTGTACTTATCTGTAGTTAATGAAGCTGATTCACTTTCTCTCTCCATCCACTTGTCAACTTTTTTTTTTTTTGGTCAAACCTCTTGTCACATATATTTTAGTTTGATTGTGACTATGATTGGTAACACGCATAATGGCATAATGGCGTTTTCTAATGCGATTATGTAGAAAATTTACCAATCAAGAAAATCTGCATAATTGCATTAAAAAAGTAAAAATGCAGGATTTTTATTTTCGCCTAAAATTACAAGTATAAA…
AT.CHR4.1.125	GTCCGATTTCCCAGATTGAAATGCCGATTCCCCAGAGACGAGCATTCTCAAGCCGTAGAAGGATTGACATCAATGTAGGATAGAAAACAGCATGCTTGATGTTCTTATCATCTCTATACATGAAAAGATGTTCGCCGCTCTCTTTATCCCAACGGAAAGTTGGCTTGTGTTTCTGGAGTAATGCGAGGTAATCCCTTCCGGTGATTGCTCCTCCACCTCCTGAATCTTGCGCAAAAGAAAACAGTTTATGTCAGTTGGTTTTGAAAGAAAGGCGGGAAGAGAACAAGTTGCTTATATAAGCTTGGATGCTTTATATACCTCCAGAGATTACAAAATCGTTGCCGTAAAAGTTGATACCAAGAAGAACCTTCCTGGCTATGTTTGAGTCTATGTTGTTGG…
AT.CHR4.1.217	CAAGCAAAATCGCTGTCGTATACACCATGTGTAATATCTCTTCTAGTTTTCACCAACCAAGTATTAAATAACCAACAAGAATACAACATCAAGCAATAGAAGGATTGGGTTTTCCGGCGATCAGTAAAGTATTTTCCGGCGAGATGCTTGCCGGGATATACTTCACTAGCTTTGAATTTAATCCATGTTTCTTAACCCACTTCATCCTCCCTGCATCGATGATCTGTTTGCATTTGAATCCTAAAACAGCTCTTTCCATGGGTTTCATTTTCTTCACAACTTCCTCCACGCTGATCAAAGAAGCATCTCTTACTTCTCCTTCTTCCTCCTCCTTTGCACTGCATCAGAAGAACAATCAAATATGAAACAACTTATATGCAGTAACTTCTTTATCATCTT…
AT.CHR4.1.3	CACTCTTCTCCCTCTGTGCCTTTCTTCTCAAGCTCATCTCTGACTTTGTCCATTATGTAGAAGATGGTGTTGCTGCTTACGTTCCCATAATCCATCAACGCCCTTCTGCTGCATTCCAGCTTTTCCGGCTTCAGCTTCAGCTTTGTCTCCAGCCCGCTCAGGATGGCTGGTCCACCAGGATGAACTGCCCAGAAAAGGTCATTCAACTCCAACGCACCAGAGCCAGCCTTTGCCACTAGCTTCTTGCAGAACTCCTCCACGTTGTCTTCGATCTTCTGAGGGAGGTCTCTTCCTAGCTTGAAGGTTATGCCCTCTTCTGACAGCCGCCCGTCGATCACCCCCTGTGTTTGGGGCAGGAACTGCTGCATAGCACAGTGAAGCTCCATGAAAGGAGATTCC…
AT.CHR4.1.309	TTAAATTCCGACAACCTCGGCGATTTCCATGGTAGATCGATCAAGCATTCACATTTTCTCGTCAGAAAACACAAAAAAAAAAAACAGAGGAGAAAAAGAGACGACGACAAACAAGTGAAAGAAAAAAGTCGTCGTTCTTCCAATTTTTTTCTCCTCTCTCTTCCTCTGTTTAACGGCGTACGTAAGTCAAAATGGGTTCAAGTAAGCTAAAACGTGCCATAGGAGCCGTGAAAGATCAAACAAGCGTAGGATTAGCCAAAGTCGGTGGTCGAAGCAGTTCTTTAACGGAACTCGAAATAGCTGTCGTGAAAGCGACGCGACATGATGACTATCCAGCGGAGGACAAGTACATTAGAGAGATTTTATGCCTAACTTCTTACTCACGCAATTACGTAAGCG…
AT.CHR4.10.393	CTGAAAACCCCGTCTTACCATCCTGAGCTTGTCAAGGAAGCTATCTCCCTCGGCTTGGAGAAGAACCCTCCTTGTGTTGAACCAGTGGCGAAGCTCTTGGAACATCTGGTCTCTAAGAATGTTCTAACTCCTAAAGACTTAAGGAATGGTTGTCTGCTCTATGGGTCTATGCTCGATGACATTGGGATCGATCTGCCAAAAGCGCCAAACAACTTTGGGGAGATCCTTGGGAGTTTGGTTATGGCCAAAGCATCGGATTCTGAGTTGGTGAAAGAGATTCTAATGAAAATGGGAGACGAATGGTTCAAGAAAGCAGTCTTGGAAGCTGTGATGAGGAGTGTTAGTGAGTCTCTACTCACTACGGAAGCAGTAGAGGTTGAGGCTTGCCGTGGTTTGGTG…
AT.CHR4.11.279	CGCAAATTTCAAGACTGCAACTGTAGAAGACATTGCAAATGTTCACGACAAGGCTTATGTCTTTGGCCTAGAAAAGGTTATTAACTTTACTCATGTTATATTATTAGCATTTACTCACAACTTTTTATTTCATAACCAATACATTGACACATATAGCAAAGCAAGTAGGATTGAAAAATGAGGATGTACGGTACGATTTTTATTCTGACCATTACAAAGACATTCTTAGTGTAGGCAATGGATGAGGCTTCAGATTCGGGACTAATTTTCATTGAAGGCTCTGGACCAACATATGCCACTTCAACGGTAACTGCTTTGTGCTCATCCGGTAACATCTCCAAAGGAACCATTTTACCTACCTAAACATCTTCCCTCTGTGCCAGACATTCCAAGATTCAC…
AT.CHR4.2.212	ATGACAGAAAAGCCCAAACGAGATCCAAACCTATAAAGGCCCAATAAATAGTTCACAAACTCATGACCACTACAATCCAACGACGTCGTATCATCTCGCTGACGTAAGATAAGCATCGTAACTAATTAAAATCCAAGTAATAAGTTTGGGTGCCGTGCAGGTAACAATCACTAAACCCTAAATCCATCCTCTCTGTTTCCTTTATATATATTCTCTCCTTTTTTCATTTTTTTGATCCTCTTCTTCTTCTACAATCAAAATTCATTTTTTTTTCCTCTGATCATCATCGAACCCTAGTTTCGTCTTTTGGGTACGTTTGATTTCGCCTCTCCACTTTGTCAATTTCGAGTTTTTGTGGTTTGGGTTTTTTTCCCGATTTAGCCTAACAGATAAAGTTTC…
AT.CHR4.2.215	CCATGTAGCATGGGTTTTTGTTTTTAAAAGGGTTTTCTGCAAAATAACCCTTCAAGTGAATCTTGTTTGCAAGATTACTCTCCAAATCTAAATTATACAAGTCAATATCACAATCTCAAAAGTCATCCGCAATACAGCCCTCTCGTGTAGTGATGACGTGGCACTCGATATTTTGTTTTTGAAAACATAAGGGTTTTGTGCAAAAAAACCTCAATGTAACTTTTTTTTTGTAAGATAAACCTCCATGTCAAATAAATACAGATCGAACCATAATCTGAAAAGTCTTCTCCAATATAGCCTTTTTGTGTATCAATGACATGGCAGTCGATAGCGGTTAACAAAAATATCCAGAAACTTAGAAAATATCCAAAATTAATACCTATAACTGTAATTATAAAC…
AT.CHR4.2.22	ATACCCGTTTGGGGCTACTCCTTTACAGTGATGATAACGTATCTGCTTTCAAAGGTGACTCTTCATATATAATCTCTAACTTTTTTTTTTAGTTTGGTAACTTTTTTTTTTGTAGTAACTAAACTCATGTTTATTATACAGACAAAATCTGCAAAGAACATGAACTGTGTTTCCCAAGTGTCGGATCGTATGATTTTGAAAACCGCTCTTCAAGGCCTCAGTAACAAGGACTGGTTTGTATCAGTCGACCTCGTACGTGTCCAGGAGAAAGGTGAGCTGCAGATTGTAACAAGAACATTGTGGAGAAGGATGCTTAAGGATTCTGCTATGACTTATCAGCATCATTGATCGCTTCTCTTATCTTTTTTTTTTTTAATTATTATTGGAACTTTTGGTTTT…
AT.CHR4.2.258	TCCACCGAAATCGAAGAGATTCGCAAAGCTTCGTTATTGTCGCCAAAAGTCGAGTAAGAGAAAGAGAGAAATGAGAAAGAAACAAAAATGAGTTATTGTTTGAAAACTACCCTATCCTTGTTTTTCTTTTAAAAACTATATTTTAATATATTAATTTACTAAAAATATTTCCGTAAATAATAATTAAAAATAATTTACACGTAAAACAGAAAATCCATTAATTTAGTTTTTCAATTAATATTTGAAGTAACTAACAATTTTAAAGATAATTTTTATCTTAAAATTTCTTTTAAACAATATAGAATAATTGTGAATTCACCTATCAAGTGATTCACGTTCCTACGTTTGATTAAAATTAAATAGCTCATTATTACTTACAAAATCTCTTGACTAAAATTA…
AT.CHR4.4.94	CGCATAATGAAATGACCACGGTAAGACGAGGCAACTTCAGAATGAAAAACACGTGGAGAGCCTTTTAGCGGGCATCTCAAGTTATTTGTTACAAAATTCATTGTTACTAATCTATTGAGTTAATTAAATTTTCACTTGCTAGAAGCCCATGACGGCAACCAGCCCAAATAAATGACAAAAATGATAGTAACCCAACAAGTCCATGACGGCAACAAGTCCAAATGGAGTAATCAATTTTATAGTTTTTCAATTAAAGTACCAAATCTTTGTTCTTTGCTCTAATCATTAGAAACAAATAAGAGGATGAACCAGATCATGTTTCTGATTACAATAAAACTCTTAGTTCCTTGATAAAAAAAGTGAATTAAATTAATAGTTCAAAGACTTGCAAAACCTGTT…
AT.CHR4.5.106	CTGGAAATCGGCTTTGAGAGAAGCCCTCGTAATAAGTGTGCATACATTAAATCACTTGAGGATGGCTCAAAGGTCTATCTACTTATCTATGTCGATGACATGTTGGTGGCTGCTAGAGATATGCAGGTCATTTCTGAGTTAAAGCAGAAACTCAGTGAGAAGTTTGAAATGAAGGATCTCGGAGCTGCTAAGAGGATACTTGGCATGGAGATCTCAAGAGACAGAGTTAAGGGAACTCTCACACTGTCACAAGAAGATTACTTGAGCAAGGTTCTGGAAACATACAACGTGGATCAATGCAAGTTTGTGGTAACACCTCTCGGTGCTCACCTAAAGATGCATGCGGCAACAGAACAACAACTGCTCAGTGATGAAGAGTACATGAAGTCAGTGCCTTAT…
AT.CHR4.5.121	TCAACAGCTCACTCAAACCGACATTAAACTCTTCTTTGAGTCTGTGTGTGGCGAGGTGTACCGTCTGAGGCTACTGGGCGATTATCATCATCCAACTCGCATCGGCTTCGTGGAGTTTGTCATGGTAAGCAAATACTTCTGTTATCTCTCTTTCTTCCAACCTTCCATTTGTCAACTATAACGCTTATGCATTTTCATTAGTTAAGTATGATCTTTTCACTCTTCCGCAGGCTGAAAGCGCGATAGCGGCTCTCAACTGCAGTGGTGTCCTTCTTGGTTCTTTACCGATAAGGTCCAAGAACAAACCAACACTTACTCTTTAACATTCTCTCTAAATTGATCATCAATCTGAACATTGATCGTACTTTGGTGGTTGGATTTTGCAGGGTGAGTCCATCA…
AT.CHR4.5.258	ATCTTGCCGTCTTCATACCGGAAATCTTTTCATAATCTCTGCAGCACAAGACAATGCAAATGATGTATCAAACCATCTACAAGGCACTTGTGGAAGTTGGTCTTGATAGCCAGTTTGAGCCACAAGACTTTTTGAACTTTTTCTGTCTTGGAACCAGAGAAGTTCCTGTTGGAACAGTTAGCGTATATAATAGTCCTCGGAAGCCACCTCAGCCAAACGCAAATGCAAATGCTGCACAGGTATACATATATAAATTTCTTCTTTTTAAAATCTTGAGTTTCACCATAATGGCCTCGTTAACTCACTGAAACAACAAACTAATCTAGGTACAAGCTTTGAAGAGTCGAAGATTCATGATATATGTTCATTCCAAAGGTATGGTAGTGGATGATGAGTTTG…
AT.CHR4.5.317	TAAAACATGGCGTGAAGCTGGTCTTTATGTCCGGAAAGTAGACAAGCCTCCTTGGCTTATGTACTTACCAAAACGTGGCAATTTGTTCGAACTCTATGATCCATTGCATCAGAAGATGTACACATTGAATCTACCTGAGCTTGCCAAATCTACGGTTTGTTACTCAAGAGATGGATGGTTACTAATGCGTAAAACCATTTCAAGAGAAATGTTCTTCTTCAACCCGTTTACTCGTGAGCTCATAAACGTACCAAAATGTACTTTATCATATGATGCGATCGCTTTCTCTTGTGCACCTACATCAGGTACTTGCGTGTTGCTAGCATTTAAGCATGTTTCGTATCGTATCACCACTACGAGCACTTGCCATCCCAAAGCAACCGAGTGGGTTACTGAGGA…
AT.CHR4.6.152	CTAGGGTTTTGGCGACATTTGTGGGTTTCTAGGGTTTTGGCGACATTCGTAGGTCTCTAATTCGGCGAGAGCACATGTCGCAGTTTTCAGACTCTAGTGATGACGATTCTTCAGGCACCATCCCAGATTTGAGGGTTGATTCTCTGGTTGAAACCTTGAAAACTCTTCTGATGAAAAAAAACTGAAACACTGGCCATGAAGCTTCTTCAGGTCGTTCAAAATTTCATTTTAAATCTGCAAATATGTTTGTTTATGAGTTTTTATATAATATATCTGTTTTACTGTCTATGTAATGTGTGAATCTGTATTTTTTTTTTTTATCTTTTGTTGATATAAAATATATGGATTCCCGTTTTTTGAGTCCACCACTAGAGACTAAGAGTATCTCCAACAAACACT…
AT.CHR4.6.229	TGAGTCAGGACCTGTTTCCCCCTTTGTAGGGACACTTTTACCATCCTTTAATGGGCCTATTCTTTTCATAGGCCCATTTAAATCATATCAGTCAGTCTTTTTCTTGGGCCTCATCTTTGTTTTGTGGTTCTTGCGATTTGAACTATCTGATGGTGACTACAATTGGACGACCGCAGAACAACCCAACCGTATATGCTGTCTTTTGTGGGCAAATCTTTTTTATTGATATGGATTGTCTCAAAATAAGTGATAGAAGTCCGATATAAAGCATAAAACAATCTCTCATGATCAACCATTAAAAGAAATAAACTAGCAACAACCCATGTTCCTCTTACTGACATACATACACATATAGTCAAAGATTTATGCAATAATTTGGACTTTATTAAAAATATTTAC…
AT.CHR4.7.322	AAGGACCATTCAAATGGCAAGACTGTAGAAAATGTGGCTGGACAGATGGATCATTTAAAGCTGCAAGCTAAAAATACAACTAGAGAGAAGTCCATCTTGCAGATCAATATAAGGTGAGAAATTCGTTTTAATACCTGTTTGCTATCTCTTGCCATGCTCTTGATTCCTTAAACAGGCTATTACCCCATGTGCACTCATTGTGTATAAATTACTAGGAAGTTTTATTAGAATGTCATGCATTAAGCTTCCTTGCTTTTGGATTTCTGTCACAGCTCAAAACTTGATGCTTCTAGCTTGACTCAGAAACTAAGCAATCATTTGAGTTCCGGAGTCGAATCTTTGCAGAAGCCCAAGTTGAATTCTCTGGGAAGGCCTAAACTTGGAAATATTATGGCTGAT…
AT.CHR4.8.391	CTTTTGTGGTCGTGTCATGGCTATCACTGAAATATATAGTATTTCTATGGAGTCCCTCAACTTCATTGGCGAGCACGGTGATGCCTAGATCCAAAAGCATTGCCTCGTCGCCCAAAGAATCAGCAAGTTCATATTTATCAAGAAATGTCCCTGACGAATAAAACTTGTAGACGTTGAATGACTGGATTCTAGACCAATGTCTTAACATTCTTTCAACCAAGAGGACATCTCCGGTTACTGTGACTACAAGTTTTGTCTCAGCAACGCACCATGAATTACTTAATTGACGACTACGAGGACTTAACCACTCAGATCTATAGACATGCATAAAACATTGAAAGGCTTTTCGAGGAATCTCTCCAGAAAAATCTAGGATTGTGAAAAGATTTCTGTAGCTAA…
AT.CHR4.9.244	ATGAAGGGAAAATGTGGCAGAATCAACTGTCTAAGTAAAGACCTCTGAGGCTTCAAAAACTATTTTTCTGTTTCCCATTACTCTGTCACTATAATAATATACCATTTGTTTACCTGACACAGTTATTTTAAATAATGAACACTACCAAGAATATCTCATACAAAACACAGAATGTAGGTTATTGTATGTCAGAGTCTAGTTTTCAATCAAAGTAAGAACAGCTACCTTGTATATGATATAATTGGCAAGTCGCTCCACCAACTTTTTGGTTTCAACATCATATAAATCTCCAAAAAATAGAGTCTGCAGAAGATGTTGAGAAGACATTAGAACCACAGACAATGGTCACAAGACATCTCCAGAAACAATTAACAAACAGTATGAAATTCCTGAGTTTTC…
AT.CHR5.1.343	AAGTAATGCCGCCTTCTTCAATTCTTATCACTTAAGAATATTCTAGAGAGCTCTCACTTAGGTGTTTTGCTGACCAACCAACCAACCAACCAACCAAGTGGAGATACAAAAGGCCAAATTAAGTCGGCTACTTAACCAGTTTTACTGTCTTTTCATAACTTATCGAATTAATACCTACTATTAATGTCTAAACCCATCAATATCAACGTAACCTTTTTAATTTTAATCTCGAGGCCCACTTGAGAGATGAATATGTAACCGCTTAAAAGGTGAGGTTTCGAACTTGGGTGAAAGGAATGACCTAGTGAACTAGTGCCACTATAGTGCCCCCCTTCTAATGTAACCTTTATCTATGTTTCTTCTTTAGGTTTGGCAAACTATATCATGTTGACAAATTTG…
AT.CHR5.10.162	AGCAGGCTCCTTATCTGGAATTCAGTTTCATCCTTCAGGGCCAGTAATTAACAATCTGCTGTTTGCTGATGACAGCCTCTTTATGTGTAATGCTGATAAAGATCAGAGTTTGGAGATGTTGAACTGTTTAGATAAGTATGAGAAAATCTCTGGTCAAAAAATCAACAAATCGAAATCAGCAATCACTTTCGGATTAAAAATTGATGAGGCTACAAAGAAGTGGATTAAAGATACAACTGAGATTCAAACAGAAGGAGGAACAGGGAAATATCTAGGATTCCCAGAGTGTTTTAGTGGATCTAAGCAGGAACTTTTGGATTATATTAAAGTCAGATTGAAGGATAGACTAACAGGATGGTTTGCAAAAAATCTATCTCAAGGAGGTAAAGAAGTCCTTAT…
AT.CHR5.12.100	ATTTGGACCTGCTCGATGTCTCGGACGACATTACCATAACTCACAAGATCTGCCATTCCATGAGAGAGGTTTACCAAAATACCCAAACCCTCTCCGATCGTACGGTGGAGCAGCACCGGTCATCCTAAGCAAACAAGACTACGTGAAGTCTCCGCCGTTCTAACCATCAAATTCCGTGCTAACTCCAAAAAAACCACAATTTTATTTTAACAAAAAGGTGAAATTTGAAACCCTAGCTTCAGAGTTGTGAAGTTTCCGATGAATTGGGTATGCTCGGAAACCAAAGAAAAAAAGCTTATCACTTGTTTCAGGTGGTAACGGCTCTGGTGTGCTTGCAAATTGCGGTTTGTTTTGCTAATCTTGAGAAATTTTCGCCGGAGGATTAAAGAAGATGAAATG…
AT.CHR5.12.57	ATTCTACATCAATGGCGATGCTACTTACTATGGTTGCATCCATATACCTTTTTAGCTTCAAACCGACACTGCAGGTTTGTATATGATTTATCTTGGATCGGATCTTCTTTCCTGTATTCGTCTCATTTGTCTTCTTTACCTGAAACAATCCTGCAGCTTTTCTTGGGTATTGTCATATGCATCATGTCACTCCATATGTACTTTGCTCCTCCACACACGCTCGTGGACTTGCCCGTGACAAACGAAGCACATGCCAAGACCTTAAAGCAAGTTGTCGTAGAAGAAAAGACAGATTCTTGAATTAAATTGGACGAAAAGGTTAGTTGAACACATAGAAAACAATTTGCTAAGTAAATGAACACAATGATCTTCTTCTAGCTTCATTTCTATTAGAGAATG…
AT.CHR5.14.219	TCCACTTGACAACATGGGAGGGAATTGAACATTTCCTAACAATATCCCCAAAATTAGTGCTTAATTAGCACCAATGTTCAAATAGCTTCAGTGAAATGAAATAAATAGTTGCCACATTCGATGAAAGCATATATGCAGAGCTGGTAAGATTCAAGAAAATATTACACCATAGTCACTACTTTTTTTCTTGTCCAAAAAAAAAAAAAAAGTATTAAATTGGGAGATAAAATTTTAAATTAGATTATCTTTATTAGATTTTATCATCGAAACAAAAATACAAGAAGTCGACGTACAATATGTAGGTAAAAGAGAAAAAATATCCAGTAAAAAATCCAATATTTGGAAATAGTTACTATGTCCGATTTATACATCTGTGGATCTATATCTCTATTCAGCTAC…
AT.CHR5.18.403	TGTCGGGGGTAATTTGGTAAATCAAAGGATGGGAGGCGTAAAGAATCTGGGGACTTGGGACCAACGGAGATTTGAGAGCGATCGAGATAAGGACCAGACAGTGTTCGAACACGTGATCATCACGTGACTGTTTCCCGCATCGCCGGAACTTATATCCAGACTTGGCATCTTTGGGCCTACTATGAATTTGACAACTTTGACTAATCTTTCCCCATACATATAACTTAGCTGCATATACACGTAACTGTAAGTTGTATATATTTTGAGTAATTTCAAGTACAACGATTTTTTTTATATAAAATAATTCACATTCAATTTTATTTATGTAACAAAGGGATATAAAAATGGGCCCATGTCATCAAGAATCAAGTACTAACTTCGTTTATTGTTCATATGTTT…
AT.CHR5.2.257	GAAAGGACCTTCCTTCACCCAAGTTGTTGTGTGATGTGACACTTCACACTGCACAAAACTGTAATCAAAAGCTAAGCTTTTTTCTTTCTTTTTTACATTTTGGTTCTAACGATGAATCTTCTCATATGATTTATGCTCAACTTGTCTTTTACCTTTGATGCTGACTACTAAAAACCATTTGATTCTCAACGGCACTGCTTTTTTATTTCTTTTTTGCTAAACATCCCATTATTGTTTTTGTTTTTATTCGCTATTTATAATTATTGGTATTATGCATAATGACGAAATTTCACAGAATCAAATTTTTACATAGTCATTCTGCCATTCTGTAGAATAATAAATGACAAATAAATTGGTTTTTTTTTTTCTTTCTTTCTTTCACTTCCACTCTTTTACTTT…
AT.CHR5.2.91	TAACTCTCGAGGAAGCCGAAATCGCAATGTGACGAAATCGTGAATGTTTGCAGCTTCGGTGCTGCAAATCTCGCAAATCTTGTAATTCAAAAATTTAATCAAATAGTTATTAATATTTTTAATATATATATATATATAATTTATTAAATAAATTTACCTAGTATTTTGCTGTGTGAATCATATCTCTGCACATTTTTTATGTACAAGAGACATATCATCCCGGCATAAACAGCCGAGGTGGATAAGATCTCCCTTGTCTAGACAAATCCTACACACTGGTGGATTCTCGATGTCCGCCATTAAACCTATTAATCCAAATAATTAGTAATAATGTTTTGTTGAATTATTATAGAACTAGTATTCCACCCGTACGACGTACGGGAAAAAAATTAGATTGGT…
AT.CHR5.3.34	TGGTTCGTATGCAACCATGTTCGCGGACGGTTTTGGCTGTACGTGATTTTAGTAATTCGGCCAACATGATTATTATGTGTCATCTCTTATTTGCATTTAGGATTTTTTTTTTTGCCGAAAGACTTGTTGTTATACTTAGTGCGTGAAATTATTCACCTTTTTGAAAGGCTTATCCCCAAAGATTAAATTATTATTAGTAAAGGCCATTTCACGTGCTTTGCTTGTGTGCTGAATTCAATTTATCAATCTATGGATGAATTGAAAACTCAAGAAAGTCACCAATAGTGCATTGAAAAGTTTTGGAAATCTGAGAATAGTGAAGAAATATTCAAAAGCTTATTACTACTATTAATTTTGACCGACCGACAACTAATACTAAGGTTTAGAGGTAGACATGGA…
AT.CHR5.4.261	TGCAACTTTTCGTTTTGGAACAAACCAATTTGTCATATAAGTCTAATATACATATCACATTTCTTTTGAGAAAATATGAAACTTAAACAAAAAAAATTATGTATATATCTTTAATACCGTATACAGTATTAGGAAGAAAATGTTTACAGTATATTATCCAACCATGTGTTTCCACAGTATTTTCCATTTAAAAGTTAGTTTACATATGACTAGTTCTTGCAAAAATACTCGTATTATAAAAGAAGAAGAAAAAGATTGTATTTTTAAATTAAACTTTAATTTTTGACTAATTACGTACCGAATAATATAAAGTCGTAAACTATATATCTTTTTTGTTCAAAAACATTGGCATGATTGTTTCAAGTCAGTCATTAATGTTAAATCGAATGGAAAAGACGA…
AT.CHR5.6.20	TGGTAAGTGTTGTGTGTGCGGTTGCTGCATGAACAAATGCATATGTAATCTTCGTAGCAAGAGTTGTGAATTCCGTTTATCTATTGAATGAAAGAAGTATCACAATTCGTAACTCCTCTCAAGCAGTGATGTATAGTAATCCATCAGAAAAAGACTCTAGAACTTTTTGCAATCATTGATCTCGAGTCGAGATGACAAAGACTCTAGAGTATGCAGTAAAAACCATTATGTTCTTAGTTACCTTTTGAAGCATGTTGACGATAGGTTCACCCAAAATATCTAAGAATCTATAAATCAATAAAATAGTAAGTAATTATAAACTCTAATATATCAACTTGATTCTTCATTCAAAACATGAAGCCCATGTTTAGGAATCTCATCCGTCCGAATATCTCACCC…
AT.CHR5.7.86	CGTGCTCGAATCAATAACCAGCCAAATCGTAATGTAATTTCTCGATCTATGCTATTGACCATCCATTCGAAACACATCACATTTTATAAACCAAGAAACATAATCATCTAAGAATAGTGCTATCCCATATTTCATGATTTGGTCTAAAGATTCTTCAATAGGGTTTATTTATGCTTAGACCTACAAGAAATAAAAGACAAGCTAGAGTAAAAGTAGGCTATAATAATTGTATACAAATTGTTCTGAAGTAACAGATTCATGATTTAAAAATCAAATCAAGCCCATCAATTTGGCTTTGAAACGCTTTGTGTCAAAATGGACAAGACATGACTTCCTTCGTGTCTTTCGTATTAGAACCAACCATCTAAAAGCTCTCTTCCTTTTTCTCTACCAACTTTT…
AT01EUG04550	CAAAGTCCAGACACTGCCAAAGCTCTCTTTGCTGCTTTAATGTTTCATCAATGCTTCGAGGGTCTTGGTCTTGGTGGTTGCATCGCCCAGGTAATTATATCCTCTCTTTTTTCATAATTTTCTTTTAATAGAAGAATCATAATTAAGATCAATATACACAAAACAGGTATAGTTTTCATTGATATTTATCTATTGATTTTTGCGTCCATCTTTTCGGCTTTCTTTGACTTATCTCTACTCTCTACCACTTGCAAATTTCAAACAGTGACTTATTTTTTCAACATATACATTTAACCTTTTTTTGTCAGATATTTATATATCTTCACTAAATTACAAAAAAAAAACACTATAAAGTTTAAAATGAATTAGACCAGACAGAGTTATTAAAAATTTTTTTGG…
AT01EUG15350	CGGTTACAGGAGCTGGTCATTTTGTTCCGACAGATAAAGCTGTGAATTCAAGGGATATGATTGAAGGTTGGGTTTTGGGGAAAGGATTGTTCGGTGGTAAAGATGTGAAGCAGACAACTTCGTCGAGCTTATACCATTCAATCTAAATATTGTGTACTTGTACTTAGTTCTGTAAGATTCAATTCAGATTCTAATTGTACTCTGGATTTAGATTTGTTACGTCATGTTCACAAGTTCATTTTAGTACGAATTGGTAACTTTTGCTACTTAGTTTATCATTTGCCTGTTCCTGAAGTCTTAAACTTTCTCAAAAAAGTTAGCATACAGTATACACTTAAGGATTGATTCAGATAAACTGTTTTGGTAAGAATAAGGAGATTTGAAGCATAAACTAAAGAA…
AT01EUG25170	GTATCGGCATCACATTCCCTACAAGTTTATTAGTAGAGTAATTAGGTCAATCATCACAAAATCAGAAGGAAAAAAAAGAAGGAAAGAATGAAAATTTAATTACTTAGGATCAAATATCGGTAAAAAGGCTTCATATTTTCCGGCTTCTCTATCAAAAGCTTTCTTCATTGATTGTAAGATTGCAGACGATCGTGTTTTGAGATCTTGAACTCTCTTAGACTTGGGAATTCAAAGGAGAGACGATCGTGTTTGCAAAAGGTCCATCTTTGTCCACATCCAACCATGGGCTAAAAAAACAAGATCAAAATCATTTGTTAATCTCATCAAATTAATTCTTCTATTATCCTTGGACAAACAAAATTCAATATGTTGTGTCTAGCCCATATCCTTCCTTAATGT…
AT01EUG35700	GATTGTCGGGCCAATTATTCCTAAAGAAATAGGGAAATGGTTGGAAAAATCGACTTTCGTTTATTTTAAATGAATACAATTTTTTGGATGCAACAGCATCTTTGTGAGAAGATAGAAAAAAAATAATATTTTTAATTACATTGATAAGACTATATTAATAAGCCTCTTTACATATATTTTTTCCTTTAAACCAAACAATATTAAATTATAATTAAGTTCTATATATATTTCTTACGAAGAGAATTCACTCAAAATATTTTTAACAATATTGGATTTAATTATTACTTGAATTCTCAACATTCTTGAAGATTTTAAAGGTTTTTTCAGTATGTGATTATTCTCCACTTAAGCTTTTAGATGAACTCTTTTTGTTTTTAGTTACCTTTTTCATTTTTCCAA…
AT01EUG36840	TGGTTTGCGCTGAAGAATTTTCTTGTCGTGTAATAACTAAAATTAGATTGGACCAATTCAGAAGACTTCATACATTTTCAAGTCAATTACGGTTTTCTATTATATGAAAACTAGCTTAATTTTAGTTTTTTTTTTTTTGGGCAAAGCTTAATTTTAGTTATTATAAATACTTGTGGGGAACAAAGAAATGAAGATGTGTTTGACCAAAACAGAAAAATGAACACGTAACACGTAACGTGACTTCATATATCTATATATATGCATGAAATCTAAAATATGTACAAACTCACGCTTTGTATACTAACTTTGAGTTTTCTTTTGTTATCAAATACAGTATTAGCTCGAGTACAGTATGCATCTCCAAGCCAAAGTAAGTATTTTTTTTTTTGTTTTTTTTTT…
AT01EUG39980	TTTATGCAGGCCAAGAATCCAATGGAATGCGCCTACGAAGCCACATATTAACTCAACAGAAGAGGCCTAGTAAGTCTCCTAAATCATGGAAGTTTAAATTTAAAATCTCAAATGACAGCAAATTGAGATACATCAAGTTCTGGTGTGAGAAGGTTAGTTCAAAGAAGAAGTTGAAGTGTGGTAAGTTTTGGAAATTTCACTATAAAAACAAGTTTATATGCAAAACGAAGATGTTTCCGTATAAGAAAAGACTGATGACATTGCAGTTTATGGGAAAGATTGCAGTTGATATGGCAACATATGAAGATGTTTATGTATCATCTTTCAAGAAAAGCCATAGATGTCGCAAGAGAGCAATGATTATTGTTGTTGATTTATCATTTGATCTTGGTGTCACAG…
AT01EUG45250	TCTGTCAGATTCAGCGGTTGCGCGAGCTCTCGCAGCGGCAATCCTCTTGTTCCACTTCACGAGGGAAGAATCCTTTGCATTCCCCGATTTAGTAACCCTATCTGTTAGTAACATTCTGGATTCCTCTGAAGTCCCTGTAAACAAATTCCTTCTAAGCTTTGCACATCCCAAAACGATTAGAAGCCAGAGATAACAAATCCATTTTGATATCTGTAGGAAGGTGATGTAGCCGAATTCTAGAAAGCAGGGTCTCCCAAAAATGAACCTTCCCACTATCGCCAATATGACTGAAGGGACTGCAATGTAGATTGTAAACACTGTAGTGGTAAGGAGCAGGAGAACAACAAGGGACACAACTCCAAGCCACAATGAAATTTCATCTAAGAACTTCTTGAAAGG…
AT01EUG54680	GGTCTTTGGTCCGAATACGATACGTGGTGTCAAAACATATTCCCTCTCATAATATAACAAAAGAAAAGAAGCAATCTCATTATTCTGCCAGTGATTAATAAATGAAGTGATATGTTATCAACTAGACACCTTTTGTTATAAATTTGACCAAAACAAAAAAAATGAAAGAAAAATATATGAAGACATTAGAAAGTAAAACTAACTAATAAAATAATTAGAATGCGAAGGGAGGCACAGACCAAAACAAACATGAACGCACGTCCATTACTTACTTGTTCATACTCTTCTTTCATAGTGTTTCTCACGTTGAAACCAATTTTTTCGCCTTTCATTTCAGGGAAATTTTTTTAAGCCATTGTATTCATTATATATATGAGATCTTATGCATTAGTAAGACTT…
AT01EUG57510	ATTTACAAGCCCACGGAAGCAAAACATTTGTTTTATCTTTCATGTCTCAGGAGTAAATTACGTTAATTCTCAGCGTTGTATTAAACAAGATATTAACTCTTGATTTGAATTAGTCGTTTCTTTTGATTCATATATAATAACATTGAGGGAGGAAACACTCTTCGTCCATAAACTATCGATGTCGACATGTTCCCTATTATACTCTATACATATGATAATTTATACAACGTATACCAAGAAATTGCATCCAAAGAAAGTCATAATTGGATTATTATTGTAAACTTTGTAAGAAGTCTTTCTTTTGCTCAATAGCTTATATATATAAACCGGTCTAGTACAACTGCTAAGAAAACATAAATCGCCTCTATATACATGCAAAGTTACATAACATATACAAGA…
AT01EUG59580	CTTTGTTCGTTACCCGCATTGTGGCTTGGAGCTGACGAGTTTGTACATCTCTTTTCCTTAACATATGTGCTTGGAATCTACAGTCTTTCTTCCTAGTTTTCTACAGTTTCAGCTTCATTTAAGCATAACTATCGTAGCTTCCTATAGGAAATGAGACTTGTATGTTTTTGTTTGTTGCAGAAAGAAGATGTGTTATGCTGTCTGGATGGATGCATGTTTGTTTTCAAGCTATTTTTCTCGGAGTTTGTCCGCTTCTGTTTCTATTTGTTCTTAAGGTGTCTGGGAGCTTGGTACAAAACTCAAATAATAACTTCAAACTTGTTTACGAACGAGAAAGAAATAATGCTCATTGGTTCTTAGTAAAGTTGTTTTGATTCTCCATCTCCTCCATTTTTGATA…
AT02EUG03200	CCATGCGACATACACGAGACTCCAAAAGATTCACCGTCTTCTGGCGCCGGTGTAGCTATGTCTCCCCGGCGTCGAATTTTGTCTTCTCTTTGTTGCTCCGCTCCTCTCCCGCAGAATCCAAACTGGTTTCGCCTCACGTATAAAGTCTTTCGTTTGTCCTCTTCGTTTCCTTCCGATGTGTCTTGTTGTTTGCAGATCTGGTGGTTTCTCTTCTCCTTTGAAGATCTGTAGGTCTCTTGTTTGACGTCCTCCACCTCTCTATGGAAAATCCAACAACTACTTCGTGTTAACGGCAAGAACACGGCAACGGAAAAGCCGTGTTGATAGCAAAATCAGATCTCGTCTGGGCACAAAAACCGACAATATAATTCGGACAGCGATTAAAGATAAGAAGTTGTC…
AT02EUG13430	ACCACCAACGAAAAACGAAGCGGTGTTGTTGGAGATAGCGCCATGGCATCTTTCGCATCATAAGTCTTGCGGTGGGAGAACCCGCAGTGCATTTTAAACAACAAACTTCTCATTAAACCCGCTTTCACCTTCTGTGATGAAGTCGCAGCATGTTGCACTGCTTTTGCAAATGGTTTAGACTTGGAACTCAAGAAAGACAAACCCTTGATTGTAGCTTCCGAAGCAATGGCGACCAGTTGTTTCCGGAGAGCCTCACCGGGATGATCGGATACACTCTCCCGGTTAGGTTTGATCAATTTCGCAAATTTCTCAAATTCTTTTGATGAATGATTGGGTCAACGTTTTGTTTTTGGCTGTGCTAAGCGACAAGGAGTAAAAGACGGTGATCCCTGATTCAAT…
AT02EUG14680	TGATGTGTGTTTGTTGCCTGTATATTCCAGGTGGTACCAATGAAATTTGATCCAAGAGATGAAGACTCGATTAAGGCTGTCATGGCCAAGGCTAATGTCGTTATCAATCTAATTGGTGATATTTTGTTGTCTATCTTAATTTTTTCTAGCAAGTATAGTTAAACTTAAAACCATTAAAAAAGTAGCACTGTTCTTTCCATTTTGGATGATATTTATTCTACTCCTCAGGAAGAGAGTACGAGACAAGAAATTTCAGTTTTGAAGATGCGAATCATCATATTGCTGAGAAACTTGCATTGGTATGTGTTTGAATCCTGACAAAATGCGAATCATCTTTTGAATTGTTTCCAAAAAATCCGGTGAACAGGTTTCCATTTTTTTACCCCTCAGAATGTTGCC…
AT02EUG26310	ATAGCATTGGCGGCATAAAGATATCAAAACACAGCTAAACAAACGATTATGATCATCCAAACAGAATAACGTCAGAGTTCCAAAGGGAATAATAGGAGTTCACATACGTCATTGCAGAAAAGCACGAACCTTTTGGCAATCATCAAGTACTAAATAAACACACAAGTGACTCAAATTTAAGCTTCAAATGCTCTTTTATCACATTCGATTAGGCACAAAAGGAGGAAAGAACATAATGTGAGGAAGGTTAACATCTATTTAAGAAGTTAAAAAAGTTCCAATTTTGAGATAGAAAACAAGCTTGACACACACACACACACAAATTTGCAAGGAATGTAGAACAGTGGAAGCAGAGAGAACAGGATTGAACCCTCAAAAATAACCAATTTCAACCAAATA…
AT02EUG27750	AGGAAACGTTCCTGATTGGATATGGAGTCTTCCTCTTTTAGTCTCTCTGGATCTTAGTAACAATTCATTCACCGGTTTCAACGGTTCATTGGATCATGTTTTAGCCAACTCATCGGTCCAAGTACTAGATATTGCTTTAAACTCTTTCAAAGGATCATTCCCTAATCCACCGGTCTCTATCATCAACTTGTCTGCTTGGAACAATAGTTTCACAGGAGACATTCCTCTCTCGGTCTGTAACAGAACCTCTCTTGATGTTCTTGATCTGTCCTACAACAACTTCACTGGCTCAATTCCTCCATGTATGGGTAATTTCACCATAGTGAATCTCCGGAAGAACAAGTTGGAAGGAAACATTCCAGACGAGTTTTATAGCGGTGCTTTGACGCAGACACTTGA…
AT02EUG40900	GGTTTGGTGGGTGAAATTGTGTAGGCATTCAACCTTCGGTGACTCTCTATCATTGGGACCATCCTCAAGCTCTTGAGGACGAGTATGGTGGTTTTTTAAACCCTCAAATAATGTAAGCCAAATAAACAAAATGTTGCAGTACACACTATTTATTGGTTATTTCATACATTTACATACACGCACTTAAAGGAAATTATAACTAACTGTTTTTCAATTCAATTAATCAGAGAAGATTTTCGAAATTTTGCAAGAGTTTGTTTTGAAAATTTCGGAGACAAAGTTAAGATGTGGACAACAATCAACGAGCCTTATGTTATAAGTGTTGCGGGCTACGACACGGGCATCAAAGCGGTTGGACGGTGCTCGAAATGGGTGAATAGTCGGTGTCAAGCCGGTGAC…
AT03EUG05550	TACGTCAAAAGGCAAAAGCCAAGCCAGAAAATATTTAAAGCAACAACGTGAAGCACTTGAAAACACGATTGAGATATATCCAACCAAACCAAAAACCCTATTCGTTGTAGCTACGGCGGATTTGGCGGCGGCGGCTAAGTGTTTTAGTGTTTTACAAGTTAACCAAATAAGCCATCACCGGAATCCAGTGCAAGAAATCTCAATCCACCCTTTTGAACACAATTCTTTACTTTCTCAATTCCTAATTCCGAGGAGCAGAAACAGCAGCAGCAACGGCGTTTGGCAGAGCAATAGTAACGGTTACTATAGCTATGGATATGGAGGAGGATACGTGGAGAAGAGACAACTATTCCTTAAGAGCTACCAATTCTCGAGGAAACAGAGTTTCACAGAGAAGAT…
AT03EUG13620	GAGAAATTTGTGGCTGATTGCTTTGTTTTTGGCTCTCTCATTGGTGATTTCATCTTATGCAGCTTCAACTTGGCCATACCAAAACCGTAAACTTTGTAAGTATTTATCATCCGATTCGATCCATATTTTTCTTTTATATGACTAATGCCAATTTTTCTAACAGTGATAATAGAATCACGGCCAAGTAAGTCGAGACCCGCGCCCCAGTGTTGTTAGTAAGGCGAGGTTACGGAGAAAGAGCACCTGCCATTTATGAGTCATGGTGGTTAGATGGACCCATTTTATAATTATTTTATTTTTTAGTAACGAAAAGAAAAATCAGGGAATCAAAGAAAATACGTATTTAATAGGTTCTCTCATAAATTAGCTACAAAAAATAGTTCTGAAGTTGTAGAATTT…
AT03EUG17700	CGTTCGAAGATTTTGCCATTGCAATAAATTCTGATGTATTCCTAAAATACTTAGCAAGACATGATGTATTCATACTCACCCCCCTCATGTAAAATAAAATAAAAATAATCTGAATTATGATTCGAATAAGCACTGAGAATTTGAATAAATTGAGTTCTGTCTGTTAGTCAAAAAAATAAAAGAAGATATCATGGTTATACCTTAAAAAAAAAAGATACCATATGTTCTTTTTTTTGATAAAAAAGAAAGATATCATAAGTTTTTCTAGTTAAACACATTTAGTTCATTACTCCTTAATTGAATTGACCAGAAGAGGTCAATGGATTCTGTCATTCTGATATTTATTAAATGGTTTTTGAGAAATTTGGTCCTTGACTAATAAACGCTATATAACCTTAA…
AT03EUG22410	GCATCGAAATTGGAGACCATTAGACAAGGTAAGGTTTCGTTCTCTTCCAAAAGATCGATGGCTTTGTATGAAACTGGACGAAATATATATGTTGTTTGTATGAACTATTTGTAGACTTGCAAGTGTGCTTAGTTGCAATAGTCTTAAGTTTATCAGTTAACTTAGGAAGCTACTTTTTGTTGATTTTCAAGCTCATGGCCAATGGTGAACAAGTTTATGGCTTTAACAAGTTCTTGTGTAACAGTTGCCCTTTGCTGCAACTTGAGGTAGATAAATTACTTCATCAGTATTGTGATTTTTTATCTATATGTTCTAGTTGATACTGAAAACCAGAACGAACCTGCTGAGTCGAAGCCTGCTAGTGAGACAGTTGATCTAAAGGAAATGAAGCGAGTCGAT…
AT03EUG22500	GGCCGAATCTTGTAATCCCTCCAGGCCCAAAACCACCGCATATAATATTAGTTTCGTCCCAAGCGTCACTCGAACCGGCAACCTCTAAGATTCGTCTAGGAATTTTACCAATTGAGCTAACGACGCTCGGTAGAATTTTTGAATTTTTCATGATGAATATGCTCTTATCCTCATTTGTTAAGGTGTCTTCAAATTTAGTATTAAGGTTTTTTTTCAGACCATGAAAAACAGAAAAATTGTTGAATGAGAATGGTGTAAGTAGGATATTGACACGTATTAATTGGTTTGGTTTTAGGGACGGCAAGTCGGTAATGAGATTGTAACAAGTGGTGATATATGTTTATCTTTGGGAGAATCGATAGCTTTATCCAACAGGCCCATTCATGAATGATCACGTTA…
AT03EUG23420	TTGTTCAGGTTGGCCACATATGGTTTAGCGGAATTGCAAATGGAGGGAGATGGAAATTGCCAGGTACGTTGAAAGGAACATCCATATAGACCTTGTGTGGACTCTTCAAAAGACTTTGTATTGATTTGCTTTGTCATATTGTTATACTTGTTTGCCAGTTTCGAGCTTTAGCAGACCAGCTTTTCCGCAATGCAGATTACCATAAACATGTAAGGAAGCATGTTGTAAAGCAGGTACTGCCTGAGAACCATAACGCATCTCATTTTCTTGTTCACAAATGTCCGATTCTTTAGTCAGCGCCTTCAGGGATGAATGTGTTTAATCATATATACTGGCTCTCTTTCATAAACTCGTGCTTCTTCTGAAAATTCCTCAGCAACACCCTTCAAGCTGTCTTTC…
AT03EUG23510	GAATCAAGGGTGCTCGGATATGGTGTTTAGAGAAAGCAAGCTTTACGTGCTTAGTCCAAGTCTAGACATCACTGTTTTTGATTTCTCTAGTGGTGATTCTCCAAAGGAATGTGCAAGCTTCACATCGCCGGATGACTATTCATCATATGGACCATTACGTTTCGAGTCTTTCGACCATCTTGTTATAACTTTGTCCGGAGAGGTTTTGTTGATCAAAGTCGAACGTCGGGGATTGCAGATATGTTCATTCGATGTTTACAAGATGGATCAAACATCATCAAAATGCAAAAGGATCCGCTCTATAGGGAACGAAGCATTGTTTTTGGATCACGGAACAACGGTTGAAGCCAAAGATGGAATTAGGAATAATTGCATATATTTTAGTTACGTTAAGTATGG…
AT03EUG24880	TGTAATCATTGGAGTTGGCCTTGTAAAAATCTCTTAAACTTGAATTATACAAATGTGTTATTATTTCTTTGCAAATTTCAACGACATAATATCCTTAAGATCTCATAGTCTATTACCCGCTAAAGTCTAAACTTGCCCTAAAAGTCTACGAAATTTATTATTATGTATGTAGTATTTTGTGTATCTATAATTTGGGTTTGACACTTTTAAACGTGACACGTACGTGTGTGACTTGTGATTGATTGATAGAGTATACGGATGCACTTATAACTTTATTGAATGACTACAATTATTGGATTACAAGGCATTAACTTTATTGTGTATAAGTAAATATTATCAAAGATTAGAAAAACAATATACTCTTTTTTTTTTTAAACCTATATAAGACTATTAGTACAA…
AT03EUG25870	TCTATGCGGATGACAGCTTGGTTGATTGGGTAATAAATATAACTGCAAATAATTTAGCCTTCACATGATTTTACCATTTGACTGTTGAAAATGATGCAAATGCTACGTGTGCATGGAAGTAGGCACGACCATTGCTTGTACAAGCACTTGAAGAAAGTAACTTTGAAGGTTTGGCTGATATAAAGCTGAATAATGAGTATGATAGAGAAGAGATGGCTCGCATGGTTGCTTGTGCTGCAGCTTGTGTCCGCTATACAGCTCGCCGAAGACCTCGCATGGACCAGGTAACTTAATTAGTCTTTAATTTTCTTAGCAAAAAAAAAAAAACTGTCTTTGTTTTAGGGGTTGACATTTGGTTTTTCAGTTTTGAAATATGTAAACGGTAGAACCAAAATATGT…
AT03EUG26760	AAACAGCACAAGGGGTTTTGATTTTTATAGTCAGATGCTAGTGGATTGAAATCATAGAAGAAAAGCATCTCACTTAATTTGAAACAAAATTGAGTATAAAACAATCTAACATGCATGAGGCGTGATACATTTACAATTCACAAGTTAGATAACGTCAATGTTTAAATTGCTTGCAACACTGTTGTTGACAGAAAATGAAAATGTGGTTAGAATATATTCAAAAGAACCAACTTTTTTTGTGGATACATCCAAAAAAACCAACTTTCGGTTTGTTCAAAATTCCACAAATAATTAAAATGCCATTGGCATATATTCCTTGGACAAAAGCTTTTTAAAACATGTATGCACCAGATTAGGACCAATGCCATATAGGATACGAAAACACATTAGAGGTTATTA…
AT03EUG29750	AAACGCAGCTTACATGGTCATTGCAATAACCTTATTTTTAGAATAGAAAATCGTATTTGATTAAGAAATTGTAAAAATAGGGATGACAAAAAAAAAAAAGTTGTAAAAATAGTGTTTGTGTTCTTTAGTTCTCGATGAGCTTTGCCTGATTGCCTCTCTCCTCCGCCAACTCATGAAATGTTCATATTAACACAACTCTATTGACCCCTTCTTCTTGAGGTCTAATGTCCTCCCTGATGCTCACGTTTCGGAGCTCTTCATTAACGTTTTTGACTTATAGTTATATTGATATTGCTTAGTCAAAAACGAGAGATAAATTTTCTTAAAATGAAACATTATTGTCCCCCGGTATTATTAATTTATAGAGGTTTTACAAAGATAATAACAACAGAAAAAAGC…
AT03EUG31320	AAGGAACCAAATGCTCCAAGCGATGGAGATGCTTGTTTTAATGCTGACGAAAAAGTATTAGGTAGAGAGGTGGAAAAGACAAACAGTCTGTCATCGATTTGGCCAAAAGTCCAAAAAAGCGAAAGCATCATCAGGGTGCAAGTGATGGAGTGGGATCATCGTCGAAGTCTTTTTCTGTAAAAAAGGAGCAATATTTCAGAAGTAAAGATGTTTTGAAGGCAACAATGGAGTTGTATGCGATGAAGTATAACTGCGACTACATGAGTACAAAGTCTGATAAGAAATTTTGGTGTATACGATGCGTAGATGTGGTCTGCAAGTGGAGTCTTCGAGCGGAGCGTTTAGAGAGATCTCTGTATTTTAAAGTCAACAAGTTTATGGATGACCATTCATGTGCTC…
AT03EUG31600	GGCGTCAAGCTCTCCACTTACAAAACAATCAAATCGGAATCTTACTATAGATTAATTAATAAAAATCATTTTTTAAGTAGTACTAGGCCAACATATGCAAAACATGCAAGTTTTTTCATACATAATTTGTTAGTTATAACAATTTTTGGCATTTTGTATTAACCATTTTGATGTATTTCTCTCTTTGTCGAGTAAATAATTCATTCCTGTTTTTTTATTTTTTTAAATTACATTTTTAACGCTTATTTACAGTTACTTACTTTATAAAACAAACAAAACATTGTTATTTTAAAATATATTTTAAAAAATAAAAATAACTTTGATTTAGTATATTATATTTACCTTAAAATAACCTTAAATTTAACTAATATTTATTGTCTTCACATATATATATGGGTT…
AT03EUG34940	ACTCAGCAATAGCCGAAGGAAAAGTGTCGAACCAGTCCGCATTACCTAATGCCCGATCCAACTTCCTGATAATAGGATTTTTCTGCTGGTGATTTGACCAAGTGTAGAAAACTCCCCGAGTTGGTACATCATCCAAATCACTGTCTCTCATACAATCTTGAAGATCTTCCATACCTCTCGGGGAGTAAGAAGAATGGGAAACCGAATATTATTCAGCAGTAGTAAGAATTTGATTTAAATCTCCTAGAATCACCCAAAGAGTTTTGTTGAAAGGAGAGGTAATAGCCAGCGAGGAAATTTCATCCCAGAATACTCTCCTCTCAACTTCATTATTCTTCTCGTAAACAAAAGCAGCAGCAGAAATCTTATAAGTACCCGACACTTTTAAACTGCAGAGAA…
AT03EUG38520	TCGGGCCAATAGAGTTTCTGCATAAGCTCAACAAAGAGTGTCAGGTGAGCTTCAAAGACTGTTTGGGTCAGTTGTTGCTGCAACAAGGTAATGAGATAGCCTGTGTTGTCTACGACGAGTTCATGTACTTTGCTGAAGCTGCAGCCAAAGAGTTTAAGCTTCCAAACGTCATTTTCAGCACCACAAGTGCCACGGCTTTTGTTTGCCGCTCTGCATTCGACAAACTTTATGCAAACAGTATCCTGACTCCCTTGAAAGGTACTCTTGAATTCTCTGTCTTCTATTCTTGCTGGTTTCTATAATCTGTAACAGCATGGTTCTTGACCTTTTTGCAGAACCCAAAGGACAACAAAACGAGCTAGTGCCAGAGTTTCATCCCCTGAGATGCAAAGACTTTCC…
AT03EUG44940	TCATCCCAGTTTAGGCTGTTGTATAATTGCCATTAAAGTTTTGAAACCCTGTTGCATAACTGTCGTTAAATTTTTTAGTCTATAAATCATTTTAAATTTGATTGTCCTCTTAATTGTGAAACATTTAATACACGAGAGATTCCTAAGTTATTAACAGCTATATTATGTCCTCGTGAGGTCTGTATTTTAGTTATTGGCCTCTTGTATTAAATTCTAGTAACTGTTTGTTTCATTTTTTTTAATTTGTTACTCTTTCGTTTGCTATTCAAAGTTCTAAAATTCAAACGTTATCCCTCTAGCTTCTCAAATAATATATATAGGAGATTTTATATAATTATGAAAATTCTACTTCAAATGACGGTTTAAAACGCAAGTTACAAACGTCTGTTTAATTGATCA…
AT03EUG47900	GCTCCAATTAGGTCCACCGATATAACCAAAATGCTATACAAAGACTAATTCTAAGTTAGGCCAAAAATTATATCCTCTAATACAAAGAAAACATGTTTCTTACCAAAACAACTTGTATACAAATTTTACACATTTACTTAAAACTACATATGTTGTATTTATTATAAAAGTAACATTTTTAAACAAATTCAATATAATGCAGCATTATATGCAAATAGTACAAACATTGAAAAATATTATGACATCATTTTTATACTATACTATTTCTTGTGTAATTCAAACAAAGTATACAATTTAATTTATAAAAAATATTAATGCCCGTGCTGTATAGCACGGGTTATGATCTAGTTATAATATATAAGACATAACCGAAAATATTTTTTACCAAACACGTATTTA…
AT03EUG55980	GTGCGATGCGATTCAAATAATAACGAAAATACATAGATACATATGTATATGTAGAGATTTTGATACTGTTACAACACTGTTGTAGTGCGGTTTTGGATGCGGTTTTGGTTACCATTCACAGCTTAAGTATGGGCAATCGAAATATTGGACCAAGATACGTAAAGCGGTATCAGTACTCATAATGTTCAAAGTCAAAGTCAAGTAAAACAAAATGAATTTATTTATTATTTATCAAATAATAGAAAAGAGGAGACAACGGTGATGTCACTTGATTGTTAAGGCGGTGTGTTTGTTTTTTTGGTCTCTTGGTTGTCGCCGGCGTGGCCTCCTCGGTCTTCTGCTCTAGGAGAGATCGTCGCCTGGACTGAATTGTTTAGTGTTGTTTTAGGAAGATTGTTG…
AT04EUG01000	TCCCCAGGTAGAGTGAGCAGGGAACCCAGTGACTTCTCCAGTGTGAGATGATGGAGAAGGACTTCCAGAGAGAGCAGAGCCACTGAGCTGCCTAAGGATATTCCGTCTGTAATTGGGATCTAGAAGCAAAGACGGTCTAAAAGCCCGAGCAGCCGAGAGTATAGATGGAAGTGCGCCAGGGACTGGCCTAGACTCGTTAACTGGCCTAGTCTCGCTACCACGAACGTGATTGTTATCTTCCACAACATTGTAGTCTGAACGAGTGTCTAAGCTTGAGTCATCATAACTGGAAGGACAATCCAAAAGAGAAAGGCAACAAAACAAAGAGCTTATACACCATGAAAAACAAAAAAACAAAAAAACAAAGAAGCGAAACTCAAAAACTCTTAGAAAGATTGA…
AT04EUG01180	AGCCAAGGCATAAGCAAGAAATCGTTAGGATGCTTAAGGAAATGGGAGAAATAGTTGCCATGACAGGTGATGGTGTGAATGATGCTCCTGCTTTGAAACTTGCTGACATTGGTATCGCCATGGGAATCACTGGAACTGAGGTAATTAACTAACTAACTTATGTAAAACAACCTTCAAGAATCACAAAATATGCAGATTCTGATACTTACTATATGATGATGTACATTTTCAGGTTGCCAAAGAAGCTTCGGATATGGTTCTTGCAGATGATAATTTCAGTACTATAGTATCAGCTGTAGCAGAAGGTCGGTCCATTTACAACAATATGAAAGCTTTTATCAGGTAACAACAAAAAGCCTTCCATTAGGTCATGTTTGTACTACTATTTCCTCTGTAAAT…
AT04EUG06880	TTGCGTTCGTTAATGTTTGGTAGAACACTCAATTTGATGCTACCTTAGAAAAGAATGATCATAGCCGCTGATCACAATTTCAGTATGACAATATGAGCTACTAAAATTTAGTTTCCAATATTTTTTATAAGTTTTCTTAAAATTAGCTTTTCGATGGAGCTCATCTCTAAAGAATTTCATCAAAAATAATTGTATTGTTTTAAATTAATTAGTTTTTGACTATGAGTTCTCACTTTATCATGAACATTAAGAATAGTGGAAAAAATACTATAAATTTTGAATATTTAAGGTCATGTCATTTTCATATAAAATAGTTTAATAATATAATCAATTTAATTTGGTGAAAATTTAGATCATTAATCTTCACCAAAAAATTTGTGAATGTTATATTTACAACTA…
AT04EUG09200	ATGTGAACATGGTTGGTCCCTTTTGGACTCTTTCTTATGGATCAACCGTTATCCATTTTTACATGTTGGTATAGATCATAGTTTTTATATGTTTTTTGAAGCAAAAGCTTCTAGAAACTTGAATTAGGTTATAATGGGGACCATATAGTTGCAACTAGCAAGTTTCAACAAATATCTCGTTCACTATGTTAACTATTTTTTTTCATTAGGTTTTCGGTGTTAGTTTATATATAGTGCTAGGACACATGGTCCTCATCTCAACAAACAAACTTCTAGTTTGTAGAACTTTTTATTGTTTAGGAAAAAACTAGAATTGAGAACTTCTATTAATACTTATAGTTGTAGCGTAATTTGGTGCCAACGAAATTAATTAAAAGAACTACTATAGACGTAAACATT…
AT04EUG15130	TGCCTTATCCGGTAAACGTCGACCTAAGCACAGAACAGAGCACTAATAAGCAAACATAAAAGAATCATAATAAATTACAAGGACATGTTAGATAAAAAGATGGCGCAACATACCAGTGATGTAACGTTCAGACAATTGAGCAGAAAGAACTAGAGCTCTATCTTGGATACGAACACCATGATGTCCTTCATATTTTTCTTTAAGCCCTCGAAGAATACTGATAGTATCAGGCACACTAGGCTCAGCTACAAACACTTGCTGGAACCTTCTCTCAAAAGCAGCATCTTTCTCAACATGTGTTCGGTATTCCTCAAGCGTAGTAGCTCCAATGAAACGAAGCTGACCTCTTGCTAACATAGGCTTAAGCAACTTAGCAGCATCCGTTGACCCACTTGCTTT…
AT04EUG15840	ATTTTGAGTCCCAAACGTGCGATCAGCTGGAACAGCGTTTTGTAGGCCGTCCAATCATATTGTTTGGGACCTTTGGATTCTATGATTCCCCACCAAACATCGACCATAACGCCATCAACGCCAGCTTCTTCTTTGAGACGTTTAAGCTGCGTTTCAAGCGTTTCTGGGTCCGCAAATACATTTTCCACATTCACAACTCCCAACTGTCACATTCACAACATATTTTCATTGATAGTTATGATCAAAGACATTGTTGAGAAAGAACAAAAAACCAAAAAAACATTTTGAACCATTATATATGCATAAATGCGAAAATGCACATTATTTAGCGTGTGAAAAGATATATAGAATTACAAACTATGTAATTGCTAAATCACATATGATGGTGGCTATGTCATT…
AT04EUG27080	GACAAAAGTGGTTACGGCGATAATGATTCTGATTTGAATAAGGAGATGGTGGTACATGGTAATGATGTGTAGGCTTGTAGCTATCACTCAAATACACATAAATCTAGCGAAATTAAGGCTAACCATCGCAAGAATAACCAAATCAAACAACATTTGAGATTTATCGTACCGCTGTAAAAACTAGACGGCAAAACTGGATCCGACAGAGTAGTAACCACCGGGAAATGTTACAAACGAAGGACATAAAGAAATAAGCAACATTACATAGCTTGACGTTGATTCCGGTTTGGACTTAAAGTGGTGAATGTTAGGTTTATTACCAAATTGGTGAACATTGTTTTTCATTGAATAATAAAACAGAATCGTCACTAACAGTTCTTAATCTTACCAAACTGGATC…
AT04EUG37630	TTTCCCGATACTGATAGGCGATGTATGTCGTCCGTCTATAAGAACGGTAGGATCGGATACAATGAGACTTATTTTGGCGAGTGGGCAAAAAGTGTTTTGGGTAAGTTTAAAGAAAGAAAGATGGCAAATGTTGTAGGACGCAAACACAGTTATGGTTCGCTAGATGGATGTTGGTGTTGAAATAACAGAGTATGTAGCCAACTGCTCTTTAATGAAAAAAAAAAGCTAAAGGTAAAATATGAAAAGAAAAAAAAAATGTTAAATTTCTAGTTCAAGATCCAAAAATTATTCGGTATATAGTACTTTATATCTATTTCAGCTACTATAGATCTAGCACGAAATTCGACAAACATGATCAATGACTCATAGCACAGGAACTATAACAAAGACCAGTGGCTT…
AT04EUG40180	CCTCACCGTACACCTCCAGTTTCATACGGTGCTGTCTAGGGCTTTCTTTCGTTATTGAAGCTACCACGGCTCTGCTTCCGCAACTCTCCTCCGTCTCCTCTTTGATCGCCATCGCAAAACAGCAGATCAGAATTGAAAAACTCTCTCAAGTAAAACCAGAATTCAACAGTAGGAGTGATCTCTTCTTCGATCCTAAATCCACAAAAAGGTAGAATGATCCCAGAGATTCAACTAAAGGCGAAAAGATTAGAGAGTGAGAAGACGGAAATTGAAGAGAAGAGAGAGAGAGGGTGTAATGTATGAGTTTGGGTTGAAAGCCAGGGAGGACATGAACGTTTCGTTGTGTAACACGTAGGACTCATCCACGTCATTATGTAGGGTCCATATGAGTGTGGGTCA…
AT05EUG10700	TTTTTGAAAAGGAGACGGCAGAAATTAGAGAAACAGAGCGCTTAAGCTACCGTCGTGCCACTGTCTCTCATCACCCTTCTCTTACATGCAACACTTCTTTTACTATCTCACGGGCCCATGACCCGACTTACACCACTTATAACAAAGCAGACACAATTTATGGATCATATATTATATCATTCAATGACAAATTCTTATAGATAAATATCATTTATCGTATACTATATGATAAGAAGATGCAAGTGTGCATTAATCCATTAAGAAGGTTAAGAGTGTGGGCATGTGAGTGTGGAGAGTCTTCTGCTTATTTCCGGTTGCGGCTAACGTCCCACTTGACTCTGTCAATTGACGTCAACTTCTCAGGCACTGACGGAGGAAAACCTGTCTTCCATCCATATT…
AT05EUG26140	CCGAATAAGCTTTGCTCAGGACGATGAATCAAACCCGGTGAAATCTGCCAAGGCAGTAACGACAAAGATTCTCGAACAGATTCAGGTATAGCAAGCGATACTCGAGTTCCTAGAATACATATCACATTAAACCACAACACCAAGAGAGACAAATACAACGCATAATGAAGAAGATGGTTCTTGGTAATAGTAACTTACTTGCATCTGGATTAGTACTAGCATATAAAATTCCAGAAGTAGCAGTAGCAACAGAAATGATGCGAATAAGCTCGCTTCTTTTAGAAGATGATACAGCTCTTCTCTAAACCCAGAAAAAAACAAATGAGTCAGTGAAATTTTAACCAAATTAAACAAGAAATTGAACAATCGCAGAGAAGAATCGAACCAGAAAATTCATCA…
AT05EUG29210	ACATATAATGGGGTGGAACGCGTTTCAAAATCAGACACCCTTTTACATGTGGTCCAATACAATAACGCCAATGAGTTGAGTAAATGCATCTTTATTTTTTTATTTTTTAATGTAAGAGTTTTCTTATATATACACACATCTCTCCACACATCTCTCTCTTCCGTATAAGAAAGCAAAAACTTCTTTTTCCTAAACTATCTTCACATTTCTCTAACTATTTCTACATTTAAGGTAAGTATTTCAAGATATCTCATTAATTTTTTCTATTTATGCTAAATTAACATCACCACCATGATTCTCTCTCTTGTTAACTTATTTATATAGTAATAATTAATTACAATATTCATGTATTTAATTAATATCTACTTTAACTATTATTTAATAATTATACTATATCTT…
AT05EUG31350	AACACGGGATCCTTCATCTTTCTTCTCATGAATCTTTTACTCTTTATATATATCAAAATTTATGGTGAGTTATATATATAGATATAGGGGGATTGACACAAATACCTCTAAAAAACTTTAATATTCCAAAAATAGCACATACTTTTGAAACTTCCAAAAATAGCATATAAAGTTTTTAATCCTCTAAAAATTAATTAAATAATAAAGTTTTTTATTACCATTTGTATTAATCTCCCAAATAAAAATGAGAGCAAACACTAATCTAATATTAAATTGAATAAAAAAACTTTTAAATAGTGGAAATATATACCCTAAATTGGAAATAAAAAACCCCAAATATAATACTACAAACTAATTTTAAAATGAAAAATCTCTTTTAAATGGTGAAAATATATACCC…
AT05EUG34450	TAGTGAAAGCGGGTTTCGAGCACAAAAAAGATCCAAACTGAAGTCACATATTGAACAATGATAAACTAATTTTCCAACCTTTTCTCCACATAGACGACATTTGTCATCTTCAGCTTCTTGTGGTAAGCCATGTGTTAGGAGCATGAGAGGGTGTCTCTGGTGAGAAGGATGGTTAATCTCTGGTGATGATTCAGCACATTCTTTGTGGACGGTGAGCCCGCAAGTATTGCAGTTATAGCCATGGAGACCGTTTTCTCGAAGTTCGGGGCATCCGTCGCATTGACCAGTGCTGCTATAGTGGTTGTATACAGGATGTTCGTGAAATGGAAGCATCAGAGAAGTTCCCATGATCTGGTCAAACACCATGGATGGGGTTAATGATCCATCATCATCATCATC…
AT05EUG36530	CATGTAGACCTGCCTCAGCAAGACTACTGAAGAATGATACCATCGCAACTTGAAAAAGTGGAACGCTGGAAAGCAAACCTAAGTAAGAAATCTATGTAATTAAATCTTGTCTTAAACTAAGAAGATAAAAATTAGTTGATTTTTTTCACTAATCATCAAATCAATCCTCTACCGTCAATCCGTCACAAGTTATAAGTTTAAAATAAAATATAAAATAAAAAAGAGTAAGGAAAAAGAAAACACACCTACTTCTCATTAGAGAAGCCATTTCATGTACCAAACGAATTGCTCTAAATATCCTATTTCTATGTCCTGGACAATCTTCAAGTAAAGGAGAACTCAATTTCTCATTTATAACAATGGGAGCACCGAGGCTATTGTCTCGGATCGAATCCGGTA…
AT05EUG39170	TTGACATCGCTAAATGCTCGTAAAGTAGTCGTTAAATATTCTGTTACGATTATTTGACAACTAAATATCGTAAACGAAAATCGAGAGTCGCTAAACTTATTAGACTTATTATTAATCGTCTTGTAACGACTAATAATAAATCAGCCACTTTAGATAAAGTTTTTTTCATACTGCTATCGTGTCACCAATATAATAGCCTTTTTCTATCTGAAATTATATATTCTACATTAGCTATGTTACGTAATACATATTTGGAAACTATCGAAATATCTTGTTCTTATTAAAACCTCATCCACGATTATCTTAACCGGAGCACTAGCCATAACCATATTCATTTCCTCATCTTTACTCCATAATCTAAGTCACTTTAGCAGTAACATAATAGAAATGCCTTCTATC…
AT05EUG49430	TAGCCAGTGCTTCCGTTCTTCCGATGGCTTTAAAATCCGCCTTAGAGCTTGACCTTCTTGAGATTATGGCCAAGAATGGTTCTCCCATGTCTCCTACCGAGATCGCTTCTAAACTTCCGACCAAAAATCCTGAAGCTCCGGTCATGCTCGACCGTATCCTCCGTCTTCTTACGTCTTACTCCGTCTTAACCTGCTCCAACCGTAAACTTTCCGGTGATGGCGTTGAACGGATTTACGGGCTTGGTCCGGTTTGCAAGTATTTGACCAAGAACGAAGATGGTGTTTCCATTGCTGCTCTTTGTCTTATGAACCAAGACAAGGTTCTCATGGAAAGCTGGTGAGTTTTCTTCATATTACTCGTATGAGTTCTGACTTTTAATAGATCGTTATGGTAAATCA…
AT05EUG51800	ATAAATCAAACGTGTGCGGGTAATAATAAGTGGTAGAAAGTTGCTTCAACAAGAGATATAATTCAACACCCACTAGTTTGTTTCTTGGATCCCTTTTTATCTCATTCTCCAGGTGTTAGGCTTGAAATTTCTTCTCCTTTTTCTTTTCTCAGTTTTTGGGTTAAATAAGCTTAAAATTTGTTGTTTGTTTTCTTCCCGACTAATAGCAAATTTCTAAATTCTTTAGGTTAGACGTTAGAGAAGTAAAAAAGGTTCTCTGATTCGTTGATGTAAAGTTGTTGCTATAGATCATTCCACACCCACTTGTTCTTTTATCCTTTCTATTTTTTTCCCTCACTAAGAAGTCTCCTTAAGATATTGCTAAACAATATCTGTCTTACACTCTTTTGGTAAAAGAAA…
AT05EUG57790	TCTCACGCTCGGCTTATTTTTTGTCAGCTCAGCTTGGCTTGGCCGACTAATACTAGAATAGAAATTTTCTCTAATCCTGTTCTTGAGATTTTCTAACTCTAACTATTTTAAGAAACATTATTGGACCACTTTTATTTTATTTTGTTAATTTCCATTATTTTTCGTTTTTGGATTGGCCTTAAGCCCCTAATAAGTTTGGATTTACGTTCTAACTAATTGTCTAGTTGTATTATTTAGTAAGCAAGCATAATCGAACTAAAAGAAGCAATTTTTTGTTATTTGAAATCTTTTGAATGGAGTCCACACAATCTTTTAAACGGAAATTAAAGTTACAGTAAAGTAATCCTTTTAAAACAAATATCAAATTATAAATACAATGTTTCAACCCTTTTCAAAAAG…
AT05EUG60370	GTGGCATGGATTTTTGTGTGCAGGATTATAGCAAGTGGGTGATATGCAGAGTGTATGAGCAAAATTGCAGTGAGGAGGAAGACGATGATGGGACAGAACTCTCATGTTTGGATGAAGTGTTTTTGTCTTTAGATGATCTTGACGAAGTAAGCTTACCGTAATAAAGACAGAAGCACCCAAGAAGAGAAAAAAAAAAAAAGGGTTTAGTGGGCAATTATTTCTAAAATCTTTGTACCCAAAGAAAAAGAAGGAAATGGAGAATGAGAATGACATCATTCTTACACGTTAATGTTGTAAGATTAGCAATCCCAAATTTGCAAGCAAGAAGCAAAAACAGAAGAAGCTCTAGTCTTGTTGTATTTTATTTTTCACAATTCAAATATATCTTTTTATTAATAC…
AT05EUG60890	CCAACCATGAAAGAAGCCATATTTTTTAATCGCTTCACCATCTGGAGATTTAAGAGTACTTACTAATAAACAGAGGCTTCCAACGATAGACATTTCAACCGTCATTAAGTATGATGAATGCTTCTTGACCTGTAAACGGTAAGACAGTTTAGGCTACGAATGAATTGAAGTACAGATTTTTTATTGGAATATGATATGTAAACTCTGGATGACCTGAGAAGCCCATTGACACAGAGAAGAGGCTAAACCCGACAGGACAGAGGCTGCCAAGACCGGGATAATTCCATAAAACAGCTTTTGATCCGCATTAATGCCGCTTGAATCTTTGTTAGAGCCTTCACCAACACTTAGAAGGACTGCTGCCATGATCAATAGACACAAGGCTCCTATTTGTAGAAT…
AT05EUG62550	ACGTCATTTCACAGCAATCGCGGAAGTTGACTTTGATTAGGAAAATCTTCGCTAGGATGATCAATGTGGAGAAATGGAAGAGAGCGAGAGGTCAGGGACAAGTTGGGAAACGAGGTCACAAAATCAATAACTGAAATGATACTAATTAAACCACTTTTTTATAGCGAATGGAACGATCTCAGCTCGTCCACGAAAGTTATAGTGATAGATTTCATAATATATAGTTTTTTGGCCGGAATGAATGAACTTTATTAGTGCGACGAAAATTATTAGTAATAACCCGTCAAAACTCAAAAGGTTGGTTATTTAGTAATGGGCTTTACTTATTAGGCCCACTATGAAATACAAGGGCCTAGAATTTCTCCAGCCACATGTGAGTTATAACATGGGCAAAACCAT…
AT1G01460	GTCTTTGAACCTTTGAGGCGCATCATGACCGCAATTTGATCCTGCAATCAAATCAAATGGCTTCGTTAATATTTTGCTAATTACACGACGGTTACGCTTTATATAAATACCTTTTTGTAATATGATTTATTTAGTTTACTATCGACCAAATCATCTAATTTCGACCAGGTAGTTTCTACGTACCATTTGAGCATTTTGATGGTGCATTGGGCCATTTTTGAGTCAAGCGTCTGTAATATAACGCCTCCGCATCTGAGACTAACGCCCACAGTAACAATCTTACGACTGCCCACAGCCAATCCTACCTTCGTCTTAGCTGTCACTGTCACCAACAGCTTCTTACTCTTCAGCTCTACCTGTAGCCTCTTTGCCGTCGGATCATCCACCTGTCGTTTCCTC…
AT1G01530	TAAGATTCCGATCACGACCCATAGCCGGAGACCAAAAATCGATGTCGGTTTCGAAAGCTCTGTATTAAGGAAAGCAGCGTCGTACACCGACATCGTACTTTAACTTTTAGCTTAGATTCCGTTACAGATTCTTCCGGTTTCTTCGCATTCTTCGCCGGAAACACACAAAACTTTCCGGCCAAAATCTGGGCTTTGTCACAGCATCGAGTGTTGAATCGAGGAAGAACAAAACAAATAAAAAGATTAAATTGATAAAATAAAAAAAACGATAACGAATTTAAAGAGAAAGGCTTTGGAGTGATCTGTGTTGATGTAATTGAATGAGCTGTCTTTTTGAGTTCCTGTCTGAGTGTAATTGCATGTGTGGTGACGGTGAGAGAAGGTTACCCGAAATGTCTA…
AT1G02550	CGAGTGCTCTTGATGCAGAATCAGAGCGACTGGTTCAGGATGCGCTTGACCGAGTGATTGTAAACCGAACCACGGTTGTGGTGGCTCACCGGTTATCGACCATTAAAAACGCTGACGTCATTGCCATCGTTAAGAACGGTGTGATCGCTGAGAATGGGACTCACGAAACGTTGATCAAAATAGACGGTGGGGTTTATGCTTCCCTTGTTCAGCTTCACATGACTGCTTCTAATTGATAATGATATAATGTTTTGTTTACGATAGCAAAAATATATTTATGTTGTTGTATGCAAGTTTATGTAGCTGTCACTATTTATTTTCTTTCCCTTTCTCTCTAAATTTATAGTTATAAAATGAATGTCTTTATTTGACTTTTTGCTCTAAACCATCGTCTCCACT…
AT1G02710	GCTTTGAGGGCACATTGAGTGCTGGAGGATCGAATTGACGGCTGCGATTGAGCCACGGAGGTAATCGATGTCGAGAGTGATGGCTACGTGGACGAGATTAGGGTTACAGACGCCGGAATCTTCGCCGGAAGATCTGCATTGTTCGGCGTTACGGAACATTGGAGATTCTCTGAAGGAGGAGTAATCGGAGTTTTGTTGGGGTTTGAATTCGTCGGCGTAGGGGTGAGATGATCGGATAGCTGCCGCCGGAGAAAAGGATTGGAGCGAAGGAGAAAGGAGAATCATGGCTAATGCGGCGGAGAAGAAAGCAGAGAATCTCGTAATCCAATGCATTGCGAGGAATGCAGAAGAAACTACGAAGCTTCAAAATTTCTGAGGAAAGAGCAATCAGAAAACTTT…
AT1G03050	CTCTTCGCGACATGAAAACAGTAGCTGAAGCTCTAGAGAAAAAGATACCAACCTTGTTAACGGTAGGTACAAGTTCCTGCAACGACCTGATCCGTTCTGCTATTCTTTCCCTTCGGAGCTGTTGCAAAGCAAATACATTCAGGTTAGGTCTTACCGTTCTTAGTAAGTAAGAACTAATCGAACTTTCTCAACCAAAAGCTATAATTAAAGCTTTGATCAAACATTATCACATAAAAATCGAAAAAAGAGACCAGAAGATAAAAAAAGTGTATCAAACATCTTACCCTCTCAGCGATGCTATGTGGATCGGTAGCTTGACCTCGCCTAGCCCTAACTCTAGGCCGAATAGTAGACTGTTGATGCGGCATTGGTGGAGCTGGCTGTGACATTGGCTGCCCA…
AT1G03390	TGTTTCGTCAGCACGTTCATGAAGCCGAATCCACGAATATATGGACCCATCAAAGAACTTTTGTCAGAACAAAACCCTGCCAAGTATAGAGACTTAACCATCACCGAGTTTTCAAACACCTTCAGGTCCCAAACGATCAGTCACCCTGCGTTACACCATTTCAGGATCTGAAGCAATTATATTGGTGGCTCTGCTCGGTCTTCATCTCAAAGTAACTTTCGTGAAACCAGCTTCTTTTTTCTTTCTCAAAAGGCATAAGGATATTTGTAACATTCAAATAAGGTACACAATGAAAACTACTACTACTTACTTACTTCATCTTCCAGCCGTGATGTAATAAAATTTGCGAGGAACTTTCTTGTTTTAAGTCCTCGTGTTACCATTTTCATCTACGAACTT…
AT1G06020	CGTAATTGCTACGTGGTGGTTTGGTTTGGTGCCTTATTAAAATAAGGTTGGACAGAGCCGGCCCATTCCCTAAACAAAAGAAGGTAGGTGGTGCTCTAGTTCAAAATTCAAAATAAAAACTAATTAGACAACAATTTGAGTATGTACGTCTCTGTAGATACTAGTCACTAGATATCCTCTAATTTTTCCGTTATAAACATTTTTTAAATAGATGTGATTTCATTATTTTTAATATATATTATACATTTTGGATGCGATTTGCTAAAGGAGGCCAAATGGAGAACATGCATGATTGAGGTAATGATGTTGTTAACTTAAGAGCAGTGTGTCGAAAGAACCAAATGAAGAGTGAGAGATATGTCATTATTGTGTAGCAACTCTTTTTCATAAAAAAATCAA…
AT1G06970	GACGAGTGAGGGATTCATGGTTCCCTCTACTGAGAAAGATCCGAGCAGTCGTTGAAAAAAAGAAGAATCGTAGGGTTTAACGAAAAACAGTAGACAACGGAAGAAGATAGAGATGCGAACGAAGAAAAGGGGAAAGAGATAGGGCCTAACAAAACATCAAAATCCCCTTTCGAACGTCCAGACGTTTTTTAATAATATTATAAAACTACGTGTTGTTTTACTCTTCGGTAACGGTAAGATGTTTACATAAAAAAACAAATTAGACGCCTTGTGTAAATTGGAAACGCCACGATTTCTTCTCTCTTCTTGGCTCTTAGGGCTCGCTAAATTTTCTCAGGGCTGTGACCATCGACCATCGTCGTCTTCGCGGAGCTCAGTTGAAAGATGTTAACGGCTGAT…
AT1G07460	TGCTCCAGCCATTTCTCTCTTATCTTGAAGTGTACGATGTGAAGAGATAAGTGGAGCAAACACAAAGTTGATTGATCATTAATCAATCATTGGAGATAAAAGATGAAGATGATGGGCCGGGTCCATCAGGAATATCTCAGACTCAGAGGATCCAAATCTTCATATCAACGAATCTTTTAGGCTTGTCGTATCTTTACGACATAGAGGTGATCATGGAATTCAAATTTTAATCACACATTCACTACTAAGTACTACCATTCTAACATCTCTGCTTCATATATAAGCTTGACCTCATTTATTTTTGACATAATGTAGTAAAACTTGACCAAATGTTCATACATCATAGAAATTGTTAATTGTAGAAGTGTTTTCTAGGGTTTGACCCTATGGCTTATAGGA…
AT1G07850	CGTTGTTGGACCAAACCATAATCTCTGTTCCAAAATCTCAACATGAATTAAATTCTTTTCGTTCTCAGTTACTATGGTTTAGTTTATCTGAGTATCTTAATGTGGTATTCAAATTCAAGGGTTAGTCTCTGAACTTTCATGTTTGTTTTCCTTTTTTCACAGACTTATCTTCTGTCAAGTACTGAACAAGAATCATGGAGGAGATCACCAAACCGGTCCTTGTTGGAATAGTTAAGAAGTGAGTTATTCTTACCCATCATGAAATTGTTCTCTGTTTTAGCCATAAAGAAAAAAAGAATACAGCTTGAATAATGAATCGTTGAATCACTTTAATTGTCACAACTCACAATCAAACGAAAATAATAACTTGTGTATTTAGATATGCCTCATGTTTTTACT…
AT1G08170	GGAATAAAGCGCAAACGAAGTTGGAAATATATATATGCATCATCAGAAGAGTCTTCATATATTAGATCAATGTAAAATAAGATTTTCTTTCTACCATCTCAGACTGTTTTCAATACGGCCTTCCAACTACTACTGTCTTGAACATCTATAGAAACGATACTCTAGTGACCAAATATCTTCACATGCAACAAATTCTTAAGAAAAAAAAAAGAGGATGATGAGCTATAAGAGAAATTTTGCATCACACTGTTAAGATTTAATGCTTATTACGTACGTTCAATGGCAGCGACGGGACGTCTTTCATTGACATAAACGACCATTCGATGCAAACACTAAATGCCAACATAACCATATACTTACTTCAATGGGGGGACAAACTTAAAATACAGGTTTCAGTTT…
AT1G08860	AGCGGCGATTTATGGAAGTAACAGAGAAAAGCTTAGACCTTTCATGTGCCAAACCAGTTGTCGATTCCACAATGGACGGGTACACTCCACCGTTCTTCCACTTTGTTTACTTGACTGAATAGTTTGATTTTTAGTAGAATTAGTAGAGGAAGCGTATTCTTTTGAATCAGGTCTTGTGCAGTTCCTTGTGACTCCTGTTTGATTGAAATCTCATAACTAGATCTGCTTGGAAACGATGTTGAATGTGATTTATCCGACGTTAGACCACTCCCTTTAGCTTTAGTTGCTGTTTGCTAGAAAGAGGTTAGATGAATTGTATGAGCAGAACCCAAATTAGTTAAACGGTGAGTTAGATAAATTGTAGCTCATTAAAGTAATTGACTGGATTGTTCCACCTCT…
AT1G09470	TGTGGAAGACAGCGTCACATCCTTCAATAGCTTGTTCGAAAGAAGATTCTTCCAAAAGATCTGCTTTGAACAATTTGAGTCTTTCTTTTGCACCATCAAGTGCAAGAAGATGTTCTGTTTTCTTCCTGTCCGCTAAAGAAAAATATAACATATACGTCAAAACACACTTCAAGCCTTCAAGGTGACTTACTTACTTTACCTAGGTTCGATGAGTGATTTACGTCTTTAATTACTTGTACTCTCCTACAGTCCTACTTGGTACGGACCGGAATGATGTCTCTCAACTTTCCATATTTGGTAATACTATTAAAAAGGTATTATATGAAAACACTAAAAGTACATTTGTTTTTTTATGTTTTAATATATATATATATATATATATATATATATAATATAACT…
AT1G09930	CGCAACCAAATCCTTGAATCAGGATTACTTAACACTGTCGAGTTAGTGATAACCTCTCCGCTGTGCAGGTACTACCACCTAAATTTGGATTTTAGGCTAAAGAATTGGTAAATCGTAAAGTCGTAAACATCAATATCAATGAAAATAAATGATCGACCTAAAGGCTAGGCATATCTAACATTCATATTTTCAACGATGATTAGTTGAATTATTCGATATATCATATAATTCAAACCTTGAAGTTTTTTTTCTTTTCATTTTTTCTTTCTAATATGGTTCCCAAGTCTCAATCGAGCAAGTCGTTCCTTGTTCACAAATATTCTTGATTATTATGTAATGTGAAGAATTTAGAATTGTTATACATAATTTGGTAGCACGAATAGTAACACTGTTCCATTT…
AT1G10520	GTGCAAAGGAAATCGCAGAATTGTTGAAGAGAAATTCGACCTTGAGGATTATTGAGCTGAATAATAACATGATTGACTATTCTGTAAGTTTTTTCTGTTCATGTGTTGTACAGTTATATTTCAGATTGACATACCAAGTTTATGAATTAAATCTGTTGCGTCTTCTTCCCTTCTTTTTTTGAAATGGAGGTAGGGATTCACAAGTCTTGCTGGAGCTCTTCTTGAGAATAATACAATACGCAATTTACATCTCAAGTGAGTTTAGGACTATAGATGGATATATCTTTTGGGCGTGCTTTTTTTATTTTGTCTGTATAGTTCATATCCCTGACATACCGATTTATGGATAATCTGTTTCAGTGGAAATTACGGTGGTGCTTTGGGTGCCAATGCTTTAGC…
AT1G11040	TTTTACCAATGACCAAGCCCAATCTGTGATCAGAAAAGTGTTTGGTGATCCAGAAGTAGACAGATCAAGAGCTTTCCTTCCACACATGATCTCCAATATAACAACCCCGAAGCTATACACATCGCTTTTCTCGGTTAATTGACCATAGAGGGCATACTCTGGAGCCAAGTAACCGTGTGTTCCCGCAACTCTGGTAGTGAGATGAGACTCTCCTTCTCTACTCTGTTTAGCTAAACCGAAATCCGCAACTCTCGCTCTCATATCGACATCTAACAATATGTTCGTACCTTTAATATCCCGGTGATAAATAGCGGGTTTCACACCGTAATGCAAATAAGCCAACCCTTTAGCCACATCCAAAATGATGCTCTTTCTCTGAGGCCAGCTCAATGGCATCTT…
AT1G11250	ATCTCTCGTGTCCCTGTGCTACTAGCTGCTCTGATTTATATCAATATATCAAAACGAAGGATCTCTTTAGTTATTGTTTAACATTTGCAGATGAGTTACAAAAAAAATATCAAAACGTGTAAACTGTAACATAAAATGTAAGTAGTAACGAACTATACCCTCCTTGAAACTATACAAAGATTTGTTATAGACTGCAACTTATGTGTTACCTACATATATTATATATACCATATTCGGTAAGATTTCTATTTAGGAAATGTATTGAACTAAATAATTAGATTGAATTCTTTTTTTAGAGAAAGTCATACATATTTGCATTTGTATTCTATTTAGTGAAATATTCATCCTCTGCAAATTTGTAAGCCGTGCCATGAGGCCCATGACGGTTGAACCGGCCTT…
AT1G11370	ATGAACAGCACCCTGACACATACAAAATACAGTTAAAGTCAGTATCTTTCAATGATTGCAACACAAGAACGAAGGTAAACAAAAGGCCAGAGATCAACTGTATTAAGAGGATATTATACCTGAAGAAAGCAAGAACCAAAACCAGTCCTTGTCATGTTTTTCCCGAATCTGTAGCATGGACAGCTGAAACAAGATAAACAAAAAAAAGTCTCTTGCTTTATAATCACATATAGAACTCAATTGCTCTAATTACAGTAAATTATATGAATTTCAATTTCTGGAGAACAAAAAAAAAATGCTTTTGGAATTAAAGAATGATATGAGAAGAGAAAACCCAATACCAAGCAGATTCGATACAGAGATGACGATCTTCAAAGCAATCCATAACATCGCCTTCCC…
AT1G12130	CATTATTAGCTTCGTGCCCCGGATGAAATCTCATCTCTACGGTATCTCGGGAACTACCATTGCTGTAAAATTTCTCAGAACCAAGTGTCTCATGAAAGTTAGTATAAGCGTAGTGATCTGCAGGAAGCCTAAGATCGATATCTTTCTTCAGAAGCTTAGGTGAGCTCTCACTTTTTACCTGATACACCTGAAACGAAAAATCTTGTGATCAATCTAACAACACATCAAAAAGGTCAAAACTTGAAACAAACTAGAATCTGAATAATCTCTACCTGTCTGCCAAACAGAGTGACCATATTGATTGGGTTCTGCTTAGAAGTCTCTTTATATGATACAACATGTTTCTGTGACAACACTTCTTCTTTGGACAAACCGAAGAAATACATTGTGCCGTCGTCT…
AT1G12630	AGGAGACTTTCCCTTTCCCATCACTGACACTAGAAAAGACTCGTCCATAGCAAGACAAGAATAAAGCAGTTCTTAGAGTACCTGTCTCGAGAAGACGTGTCTGAATCAATCCCCGCATGACTCAAGTTAAGAATTTGAAAGCTCTGATTTAAAAAAAAAAAAATTGGAGTCACGTCTTCGGTTTTGTGCTGATTCGTTTGTTCGGCTTCCACAAGCACCAATGTCTGCTCATTACACCTCTTTCACACACAATAAAACAAAAAGATTTAAGCTTTAAGAACTTCTGATTCGGAAATTTCAACAACGATGCTATATATGGGTACCTTGAAAGTGAAAACTTGAAACCTTCCAATTCTAGCGAGTTATCGAAATTGTCGACCCAATTCGCCAACAAGGTGG…
AT1G13310	TGATGCAATCTCTCATTCCGATAGTCGACCAAGCGGTTAGTATACATTCTTTGTTGGCTCTCACAAGTAAAGAAACAGCTTATGATTCCACATTATCCTCCTCATCAGGGAATCTAAACGTCCATATATTCAAATGTTTTCATTTTTGTTGGTTGTGAAAGGTTGTGGAGAACATGATACGGCCATGCTTGGTGGAGCTAAGTGAAGACCCAGATGTTGATGTTCGGTATTTCGCAAATCAAGCTCTCCAATCTATTGACAATGTGATGATGTCTAGCTAAAAAAAGGTAAAGAAGACAGCAACGAATTGTGTTTGGTTCTCATGAGATTTTGTAAACGATACTTTGTCGTGTGTTGTCTTTTACTTTACACGTACGTGACCATTGTTTCTCTCTGCTA…
AT1G14750	GAGATCATGAACACGGCTGATGATCTTGCCCTATCCAAACTCTCTCTCCACCCTGACTCTTCCTCCGAAGCTACCTCTTCAGAACTTGATCAATTCATGGTTCTTTTTTTTTTTTCTCCCTGCCAAAACATATTTACACAACAAAAAACAACTTTTCACGTTCTTTTATTTTTTCCTTTGCAAATTAATTTGACTTTCAAGTATTCTAAGTTTATTTTGCCAAGAAAAAAACAGTAGCACTTATACTTGTAAATTGATTCACATAATAGGAAGCGTATTGCTCGACTCTACGGGAGCTCAAGGAAGCAATGGAGAAGCCTCTTACCGAAACGCATCGTTTTGTGGATGCGGTGTACACTCAGCTAAACGACATCGTTATGTCATCACCCCCTTAAAAAA…
AT1G14930	CAATCAATCGAGAAATGGCAATGTCTGGAACATACGTGGCGGAGGTACCGCTTAAGGGATCGGCGGAGAAACACTACAAGAAGTGGAGGAACGAAAACCACGTCTTCCAGGATGCCGTCGGCCACCACATCCAAGGTTGCACTATGCATGACGGTGACTGGGACTCCCACGGCTCCATCAGATCATGGAATATCACATGCGGTCTCTACTTTACCTTCTCTCTTTTTTTGTAGTATTTTGGTAGTTTTAGATTTTTGGTCCATATATTTTTTGGGGCCAAGGAATAAGGTAGATAAGTCCTCTCCCAGATGTTGGTAGCTAGGCCTCGAACCTTCTCAAACTCTCCTCCAAGAGTTTCAAAGTAGGGCTACCGACACCGGGTGTCCACTCTCTTTAATC…
AT1G16440	GCTCGATTAGGCATTTCTGCATCCGGTGGACGTCGTTGACACAGCCACGTAACTCCACCGCGGTTCCTGGGTAGTTGATTCCTATCAAAAGTGCTTTCTTCGCCATTGACGAATGAATGAATTATACCTTTGTTTTTTCTTTATGAATTGCATTTATTTTTCACTTTATTTATAAACGAAAGACTTAGCATTTAAACTACCACGAAAGGTCTGAAGACGGACCAACATGCTTGACTGTTATTTTGCCTCTTCTCCTAAGAGAAACTTTGTGTGGTTTGCTGTTATTGGCCTTTTACGTCTCATTTTTAATTTTTTCCTTGGTCTTTCTTTTTTGAGTGGCGGCTATTTCCATTGTCGTTTTTATTATCAAATGTTAATATAACTCTCATGTTACTCTTA…
AT1G17310	GGCGATCAGCATCTTGAACTACCCCAAATTCTGGAAGAGACTCACAGAGTGCTACTCCTGCTAATTCGTCTTTAAAACCTGGAAAGAATACACTTGTTCTGTTCACAAATTTATATACAACAGAATGACTTAATTGTAGTGATAAATCATGTACATTATAGTTGATTGGATATGTTGAGTAAAAAGTAGGAGCTGGAAACTGACCCATTCCATTGATGATCGTTAGTATCTTCGTCTTCTTGGTCTCTTCTATACCCTCATCATCTAGGAAATTCTCAACAAGTTTCTCTTCCGAAGGGTCTCTGAATTCCGGTTATAATTATTTTTGCCATGAAGCAACATATCAGCGGAAGGAAAGCAATCTTCAGCATTCATAGTTAAGTAGTTTTTATGTTTATA…
AT1G17615	GTTGGCTGGAAGAGAGTTGGATGTGTTCTTGAGTTTCAGCGGTAAGATAGCTCTTGACGTTGATTTTGGTTATGATTTGTCACGAAATGGTATCAAAGCTTTTAAATCCGAAAGCTGGAAGGAGAGTAGCTTCAAACCAATTGATCTACGAACGCTTGAGGCTTTGACAGAGTCCAAAGTTGCAGTTGTCATGACGTCTGATGAAGAAGTTTCTTCAGTTGGGTTCCTTGAAGAGCTCATTGTAATAATTGAGTTTCAAGAGAAACGTTCACTCACTGTCATACCAGTCTTCCTCACAAAACACCCTTTGGATGTGGAAAAAGTCTCTCAAATATTTCCTGAGAGAGCCAAAATTTGGAGGACTGCAATTGCCAAACTGGACAACATAGCTGCACAGTA…
AT1G18280	ATGCCCTCAAGCAACTCATTCACCATTTTAACTTTACTGGTTCAGAAAGAAAAAAACAATGACATCAATTGGTTTTCTGTAATGCCGGGGAACAGTTAGAATAGTCAAAGGTGTTTTTACACATATTATGACCAAAGGTTTCTCATAGATTTCATGACATTAAACTCAGTAAACAAGTTGAGCATTATGATCCCAATATGACTCGTGACGAGGAAATAGGCAGTCAAACACTTAGAAGTTGTAGTGATCACGAGAAGGTTATTCTGGAAAGTTGCATACCTTCCAGCACCAATTTCTCCCTCAAAGGTGTACAGATTTTGACACATTGCTGAATGAAACAAAGAGATTTTCTCAGAAAACAAAATGAAAATTCATAACGTCTACATCTGGAGAGGGTCT…
AT1G18350	AGCCATGGAGAGTGATCCTGACAAGAGACAAGAAGGTATTCTATCCTCAGACACTTCCTCCTTGCTGAGCTCCTCATCTTTGGTAACAAACTCTTCCAATTTCTTAAGCAAAGAACCAAAAATTGCAGGCATTCCAGTTCCATTGCTCTCGAAATTTCCATGATTTGATGTCAAAGACGAATCATAAATGTAATCACAAGAACTGTATCCAGTAGCTATAACTACAACTTGGTTCAACTGATTTAACCCCAAAACCGCATTAAGAAACGCAAGCACCTACACATAACAGCAGCAAGCTTTCTGCATAAAAATCGAAGCATTGAACAAACAAACAATAGATTCGTTAGAGACACTTACATGAGAAAGGAACTGAGAGAAGGTAATCGATGTAGTGCTCCA…
AT1G18520	CACAAAAATCCCTTCCCAAAAAAACAGAGTCGCTGCCTGAATTAAAAATCTTTCCGGCAAATACCAAAAAGTCAGACAGAAGTTAGGTTCTTTTATTTTCAAGTACATAGTTTGGTAATAACTGGAGTTTCGGAGTTTGCTTGTTGTTTATCGAAGTTGCATGTCAAAAGAGTTTGGTGTACTATATATATCTTGATTTAACTTGAATCTCTATTTTTAGAAATAATGGTTTTAGAATAAGGAATAAAAACCAACCGTTAAACAGTTTTAACCTATTTCAAAAAGCTGTCTTTAGACTAAACTAAGGTCTTAAAACTCAAAAACAAAACTGATACCTCTCTGTTCTTGATTCCTTGTCTCTTTGTTACAACCTCTTCATATATCACACAAGTCAAAACA…
AT1G18530	ATTTTGTCACGTGAGATGCGTTTTGGAATTCCACTAATTTCATCAATCTTGTAAGTTAAGATCAAAATAAGAAGAAAATCTCCTAGATGTCACCAGGGTATAAAATGGTTGTGTTATTTACCCATGCAATAATAAATTTTTGGATTTTCTTCCATCAATTCTTAACGAATATTATAAACCCCCCACGAATTTGAGTTTTATCCTTGAAAAACGTTTTTTCACAACATATTATTATTCATATATTTACTTATTTAGTTTGTTTTTTCCTTTTCCAAGTAACAAAAATATGAATTAATATGCATTTTTATTTAAAAATAAAATTAACATAAACCTATATGTAATTTTCCCAACAATCTCGTACTCAATAAATTCTTATTAAATTCAATGTTTAAAAAGTCG…
AT1G19630	GATCACTGGATCCCACAACCGAAGAGAGTTGCTATCAATGGGAACTCCTAGCTCAAGCTCTTATGTCCATGGCCAAAGAGGTATAGTGGTGTACATATGTTTACATTTATTTATAACTAACATGTAAGTCTCTTTCGGTTATAAATGGCTCATATTCTAAAAGGATCTGACCATGTCACGTTACTTGACCAATTAAGTCCTAGCTAGTAATGTGGCCCATGTGTTCTTTTCCAAATTTCTTGCGGTTTCTCAAATTACTTAAGTTAGTCAACAAAGATTTTATCATATACAAATAGATTTGATATATACCATATAGAAATTATTTGTAGTGCCAAATACTAGCTAAATTCTTACTATATATTTACGCAATCAATTAAGTTTTGGAGAAAAAAACGAATA…
AT1G20860	TGAAAAATTGTTGGATTGCGATATTTTCTGGGTAAAAATTGGTTTTTTTTTTTTTTTTGTATTGTGAAGAGTATATATGAAGCAGAGTTACTAATCTTTCTCAAAATATCAACATAGTCTTTTCAAATGTAGATTTTGCTGTTAATAAGTGAAGTTTTTAGGGTTTAATTTGAAGATGTTTTCTCCTTAGTAATGATAAGGCAAAACATTATGGAGACTAAAGTCATTGTTAGAAAAGGGTTAAACTTAAGAGATCTAGGGACTAAAATGATGGAGATTTTCAATGCTATGACTAAATTGGCAAATTTGAGACACTTAATTATGTCCTGTAACTATGTTTTTGGAATGTCCTTATTGCTTCCATTTGTGACAATGTTGCCACTTTCATATGTAATGCAG…
AT1G21530	CAGCCATCATCTCAAGAGCAGAAACCCTAGGTTTCAACGTCGGTCATGGGTACGGTTTAACGGAAACCGGAGGCCCGGTTGTGTCATGTGCTTGGAAGGCTGAGTGGGATCATCTTGATCCATTGGAAAGAGCAAGACTGAAATCAAGACAAGGAGTAAGAACCATCGGATTCGCGGAAGTTGATGTTAGGGACCCGAGAACCGGGAAGAGTGTGGAACACGACGGTGTTTCCGTTGGAGAGATCGTTTTAAAAGGCGGTTCGGTTATGCTTGGTTACTACAAAGACCCTGAAGGAACCGCAGCGTGTATGAGAGAGGACGGATGGTTCTACAGCGGAGACGTAGGAGTTATACATGAAGACGGTTACTTGGAAGTTAAAGACCGGTCAAAGGATGTGA…
AT1G21850	TATCCGTATCTCCAGCCGTGCATTGATCCCCGTCCCCTTCCCCACTCCGGCCGATGATTACACTCTCCTAGTAGGCGACTGGTACAAAACCAACCACAAGGTATTAATATTCTCCTACATCTCACATAACAAGACAAAATGATTATTGACTTTGGAGAATGAGACAAAGTGTTCGTATTTTGAACAAATAGGCAATCATGCATGAATCATGATGTATGTAAGTATGTAACGTTGACTCTTTTATTTGATTAATCTTTGTAAACTCTCCTTGTAGGACTTGAAGGCACAACTCGATAATGGTGGAAAACTTCCTTTACCAGATGGAATTCTCATAAATGGTCGTAGTAGTGGCGCCACTCTCAACATTGAACCAGGTATTACCCTTCCCCTTTGCATGCC…
AT1G21870	TTGTAGCGCGTAATTGATCGACATTACAAAAATTGTCTCCTTTCTTTATGCATATATTATATATTTATGTTTTTTTGTATCATTGTATTGATCCATATTTCAAGTACTTATGTATCCTTCTTCCATAATTTTATTATACCTAATACTCCCTCATTTTCAAATTATATTTGTTTAAAGTTTTTCAGACAAATTAAAATAATTACAATTAATTTCTGTTTTTCTTTTTATTAATATGCTATGATTTTTTATTCGTGAAGACATTAAAAAAAACTAAATTTTTAACCAAACATCTACATTGAAAAACATAACCAAAACTTATTATGAAACAAATTTTAAGTTATAAACGCCAATAAAGTTGAAACAATATAGTTTAAAAATAAAATAACTAAAATATATGAT…
AT1G23210	ATATTGATCTTTTTCGGCGGTGGCGACAAGTGACGACTCCTCTGGATTCATGTGAATGCTCTGTAAAAGATCGAACACAACTTCTTTTGTAAGTTCTTTTAATCCCTCTAATACTTTCTCTATAGTTTCTTTCGTTGGCTTCAATTTTTCGGCCACTGAAACTATCTTCGTGCCGGCTTTTCTCATCGTTGAAAAAAAAGCTCTAAAATAACAGAAAGAAAATGGTTAAACTGGAGAAGAAGACGGACCCAATTCAATTGGAAGAGATATGTGTATACGTTCATTTATGAGTCTAAAAGAAAATATCCATACATTTATAACTCTACATCCCTAAGGAAATAATATCCCATATCTCTACTCATACACATTAGTCATAAAATCTTACTTGGTACTTGTCAA…
AT1G23420	AAACCCTAACGGGGAAGACAATAACCTTAGAGGTAGAATCATCAGACACAATCGACAATGTGAAAGCGAAGATCCAAGACAAGGAAGGAATCCCACCGGATCAGCAACGGTTGATCTTCGCCGGAAAACAATTGGAAGATGGAAGAACACTAGCTGATTACAACATCCAGAAAGAGTCGACGCTTCATTTGGTTCTACGTCTGAGAGGAGGTGCGAAGAAGAGGAAGAAGAAGACGTACACGAAACCTAAGAAGATTAAGCATACGCACAAGAAAGTGAAGCTAGCAGTTCTGCAGTTTTACAAGGTTGATGGAAGTGGGAAAGTTCAGAGGTTGAAGAAAGAGTGTCCTTCTGTTAGTTGTGGTCCTGGAACTTTCATGGCGAGTCATTTCGATAGGC…
AT1G24110	AGTCTTCCGATGTGGGACACTTGAAGTTGAAGTTCCTTCTTTAAAGGCTTTATCATTTCGGCCCTTTTGGGTATTTAAGGCCCAACATTTACTAGTTTGAAATCAACCTTTTTTCGTTTTCTTTTCCTTTGGTATACATCTTCCAACATAAATTTACTTGTTCACAATCACAATTGGTTTATTATTGAATCACAGTCATCGTGGTACAATGCTCTTATACAACATCAACAAACACTTACATTTCATGATTTACAAAGTTGAATCAATAATGTTACTTCCCTAAACTCTCTATAAACTCGTTAATGCTTCGATCAGAGCTTCCTCCTTCACTCATTGCCTTCACAGCCAAATCTTTCCACTTCTTCGAACTCTCTCTAATCTTCACACTACTCTCTCCTT…
AT1G24620	GCTTCTGTCGGCTGTCTCTTCCCAGATCTCGTAAGCACAGTACCCTCCAAACTTCTTATCTCTCTCTGTCTCTCTCTCTCTCTGATCTTCGATTCTTGTTTATATTATCCTTACTACTTCCTTGGATTAAAACTTTAAAGCTTCATTTAGATTGGTCTTCTTTATGCTACGGACTTGCTGATTCTTGTCCGAATTCAAGAACTTTGTTTTTAGGTCTTGAACCAAGTTGTTAACTCTGTATAAGTCTTTACTTGCTTCTTTGCTCAATATCTTAGATTTATAGATTCGACAAGTTTTGTTGTTCTGCTTTGACTTAATTATGATTTCAGGTTAAGACCAAAACTTGGAATAAATGACGGAATCTGATGATGCCTCACGAGAAACACCAGCCAGCAGAGG…
AT1G25270	CTGCAGAACGACCAAGAGCAACCTGCATCACTTTGTTCGAACCTAGGAAGAACCTAGACAAATAAGAACCGAGTCAGTCATAACATTCAAGTAATTCTAACATCAACCAGAAGAAGGACAAAGAAACTAACTTTCCATTGTGCCTAAACTGCTGCCTAAACTCCTTGAATTTGATATTTCTCATGTTTTCAAAAGAGAAAACATAGACAGAGGAATATTTTTCAACAGCCTCCCTAATTCCATTCACAATACACTCCTTATGCTCTCTTCCTTTCTTCTTCGTCTTAGACAAAGTCACTGCAGCAAAAAATCAGAAAACAAAACCCTTAGATAAACCATTCATCAATCGATTCAACCATAGAAGCTATGAAAAAACATTACTAACTCCAACAAGTTAAA…
AT1G25330	GCGAAGTCACCATCTTGGATTAAGATACTCTAAAGCAACACGTGTCATTCTTGGATAGTTGGATACTATTCATTCTCAAATTCTTGATAATTTGAGAACTGAGAAACATAAAAAGAAATTCGTTTTTATGGATAATTGAATAACACAACTTCTATTTCAAGATAAGTTTAGTGGGGCAGAACAAAAGTGAAAAGATAGAAACACATGGAAAGAAGAATAGAGACAACATGGGGTGGAGACAGCAGAGTAATTAAGATTTCCAAATATAGAATTAGTGGTAAATTGTGCCCATCAGTTTTTTTGTGTGGAAACTCATTAGTGATTAGTTAAAAAATATATTTTATCCTTCTTACAAAGATGAAGTTTTTAGAGATTTCACGTTATTTAAGAGATAATATA…
AT1G25340	ACAGAGGCTGTAGATGGCAAAACTAAAATAACATAGTAATCAAAAGGATGCATATCTTAGTTTGAAGGTTTGGATGGTTGGAAGAGACTTAAGAACCTAGAGTGGATACGATTATTTTCTCCACAACTGTTACGATTAACATGTGATTAAATTTTTCAATCAATGTTTTAAGTAAAGAAATTAGGAAATTTGACTTTAATGACATGGATATGATTGTGAGGAAGCAGAAAAATCCAAGCCCATCTCCATTGATAAAGATTGGCTTTACTACTTTCCATTTTCTTACATCAATAATGAGGCAACTATTCAATTACTAATAGTTCTACGTTGGGAATATCTCGCTTTCACATTAATTTTGTTTCGTTTCCCCTACTTTCATTTTACCTTTACGTTACTTAA…
AT1G26780	TTAAATGGGCTATGGGGTCAAAGAATGGTCGAGAAAATAAAAATTAGATTATGTCAGACGAGTAAAATTGAGCTTTGGATTAATTCCAACGTTTTAGTGATTCCTTATTACACATTTGATGTATTTTTGTGACAAACTGACAAAAGTATATATTAATGCTATGTTGAAAAAGGTATGTTCAAGCTTGTAATCAATTTTGGACTGAGTCACGCATGGACCGTAGCTAATATATCCACCGAAACGGATTGACCATGAGATCGCAATCTATTTTATACCTCAGATAATTTTTGTCCCCTCACTATATGAGCTTTACATACATCTGTTTCCAGAGTAATTTAGTTGCTTATTCTGTTAGTCACTCCCTAAAACAAGCTACTACACTCGATCAAGCAGTAACAT…
AT1G27550	GTTTTTCATATCGTCGGGGAAATCTTCATGCTGCCGAAGATCTGAGAGGTCGTTTGTGGGTTGACAACAAGGATGAAAACTACGTTGCTGTCTGGCAATTTGAAATGGGCCCATTTCTAGGGTTTGCAGGACAGGGGATGATTATTACCGCGAGATTCCAACACAGCTCGAGGTTCAGAGGGAGTTACGAGGTTTATACGATATGGTACTTAAAGGTTACAATCTTTACGTCTTTGCCACCCGTGAGTTCATTCGACACTTGGATTTGTCTGGACAAGATGAAGATGGTTTCAAGGATGTGTCCGAGAAACATAGGCTTCCAATGTGGATGCCACGTCTGACTATGAAGGAACGTGAAAGTAGGAACCAATTGAAGTGTATCCCATCTAACAAAGGCAT…
AT1G28170	GTAGGCGCAAGGAATCTCACGCTCCTACAAATAATAGCAGGCCTAAAATTAAAATAAAAGAAAAAAAGTTTGGAAAAAGAAAAAGAAAAAATCCATTGCAGATTGGTTCATAGTCCTGCATGATTCACTAGGGCCAATCCTAAAAGCAACTAACTCATTTCACTTTCACTTATGATTAGATGGTGATGATCATCTGATTTTGCACATTTCCATGTGACCCACTTTTTGTATCTTAAAAAATTCCAAAAGGGACCTTTAGAATAAAAGAGAGGGTCCCTACACAAACACATAGTGAAGGTGATCTATTTAAGCACACCCATATTCATTGTTCAAACATAACCAAATCCATCATTTCTAGTTATCTTTCTATCATTTTACATTTTGACTATTTGATAAACT…
AT1G28550	GTTTCCCCTTGTGTGAATCCTTAGTAAAAACGAATTGGCATGTAGCTTCTTTCTATTAGTGTGCTTCGATGGTTGTTAAGTTTTTTGTTTACAGTCTCAATTGGTTCTGGTTCAGCCGTGCAGCCGTGCTAGCTCCCAATATATTTCGAAAGTCTTGTAGACAATATATATGTTAATAGCTTAGTCATGATTAGAAATCTTCCAGAGACAAAGTATGGTTGACGTAGACAATTGTAGAACGATAACAAACAGTTACCTTCTCGGTATGCTGCAGTGAAAATCCATTAGCTGGGAGGGCAAAAAGGAAGAGGACAGTAAAGAATACCGAGGTAAAGAAGAGGACACTAAAGAATACTGAGGTAATGAAGATGACAGAAAAGAAGACTGAGGTGAGTTTAT…
AT1G28690	AACACGGGATTCTACCATGCCCGGTCCAACAACAAGACCATCTCCCTCTTCCAGAAATGGTACGACATGAGGCTCAAGTCTTTGGGCATGAAGGAACAAGACGTCCTCAAGAATCTCCTAGACTCTGGCTTCTTTAACCAGCTTGGTCTCAACGTTGGCTTCCTCAGTACGGCCGAATTCAGCGGTTTCTGCCAAGACAGCCCTGACATGGGGGCTGTCACAACCGTCCACGCCAACTGTTGCGTCCACATCCCTGCTAAGATCTCTGATCTCAGTCTTGCTCTTCGTGACTGGAAACGCTACAAAGCCTCCCGTGTCAACAGCAGGTGGAGCCCCCATGTTGAGTGCAGGCGTTCATGGAAGGACGTTCATTATGTCCCCAAGCTCTGACTTTCTTCG…
AT1G29080	AGCAAGTAAATGACGACGCAAATCTTGGATTTGATATTTGAATACACGTGTAGTTAATTTTGAGAGAATTTATGGCAATATTGTTAAGAGTAATATTCTTTTGAAATTTTTGAAAAAAAAAAGATTTAATGTCAGTGGCATTGAGTTGTAAATAAGTCTCAACTTCATGATTTATTTTACAAAGTGACTGCAAAAATGTATATGTAGATCTCACATAAGTTCTCAAACATTTAGATTTTGGATCAAACAAAAATGGTTGTATACGTCAAAAACAACTTCTTTTCAGTTCCTATACTAATTTTACATCTTTTTTGTTTGTCTCAATCGTATGCAAGATTTAGTACGAACGTTACAAAAAGTGAAATCAGCGACATTTGCACACATAAAGGAACCAATGCA…
AT1G29490	AAGGGAACAAGTTGAAAGCGGTCAAGTGGAAGTGAAACATGTTCCTGGTAATGAACAGAAGGCTGACATCTTAACAAAGGCCTTTGGGAGAATGAAGTTTAAAGAGATGAGAGATCTCATTGGTGTTCAAGAAGTGGTTGAATGTGACTTCAAGCTTAAAGGGGATAATGTTGGATTAAGTTTGAAGAAGATAACTTAAGAATAAGTTATTATTGAGAAAAGAGATAAAAGCTAGGATATTTAGAGTTATCTAAATATTTGTTTAGGAGTTATCTAAAACAAATAGGTTTTGGTTTTAAGTTTCTCATATAAGGAGTTATGGAGATGTGATAGTCCTTATGAGCTTTATGGAGAGATTTGAGGGAACCAAAAGAGAGTTTTAGATTTGAGTTGATTTTC…
AT1G30350	TGTTTGGTGTGTTTCCATGCATGACCAGTCATGTAATATTGGTCCAATACCGGTCCTTAATTCCTTTTATGTCGATCGGGTAAAATCCACAATAGATAGATCGAAAATATATGTTATTTTTGGCATCCAACTGAATTAAATAGATAACACAAGTCACTGGACAAAACAGTAGATTTCCACTGAGACAAACCATTAATTTGGGAGAATAAATTCATAAATCTATATATAATTTATGCGAATGTGATAAAAGTTGTTATTCACAAGACAAAAGAGACCCCAAAACAAAACAAAAAGCCGTTGTCCAGTTGTTAATGCCACCTCGACGTAAAACTTCATTGCCGACACCGAAAAAAAGCTTGAAAGGGTCCCAAACCTTATCTTTATTATATGTCGATCGAA…
AT1G30740	CCTTTGGCGCAGACATTAGTGTACAAAATTAATCCACCGTTAAATACAAGAAGAGATTTCAATATACAAAAGAAAATCAAAGAAAATAGGACTGATTGCATTTTAAATTTTTTTGCCAGATGATTGATTACAGAAATATACTATAATAAGATTAATAAATAATTCATTGAACAGATAAGAACCTTGGACTTAAATCCTACCTATATAAACACACACAACATAAGCTTACAAAATATATAATCCATACTCCCTAAAATAGACATCAAAACAAAAATGGAAAAATTACTCATAATTTGCATGTTACTAATCTCAGTTTTAGTTGCAACTTCACAGTCGCAAACCGATCCAGAGACATTCCTCCGATGTCTCGTAAGAGAAGGATCAAACCCACAGGTTTTC…
AT1G30950	TCAGTTAATGTGGGCGACAAAATAAAATCAGATTATGTTTTATTATTAAGTTTAGAAAGAGATGCTTCATTAAAAGTTTATGCTTTAATGTTAAATCAGACTATTTATTATGGGTACGACTTGTAAGCGTAATTCAAAGTTAAACAAAACCTAGTTGGGAAATGGGAAGATAGATGATTTGATAAAAACAAGACACTGTTTGGTTTCAGAGACTTCCTTTAGCATCAAAACACAAACAAAAGCGAAGCCTCTTGAGTTACTGCAAATAGAGAATATTATTACCCTTTTGCGACTTGTCAGCTTCAGATATTCTCACTTGTATTATTATTTTCACGGTAAACAATGCCTTAAATAAGAAACCCTGATTGGACTTTTGATCTGACTCTACTCTTCACTCTT…
AT1G31080	ACCATGTCTTCGACTCGTCCACGTCTCTTATTCGCCCTAAAACCATACAACGGTGATGAGTGTCTCTTCTACTCGTCACCTCACCCTCATAATCACTATGAGAAGTCTACTGTAGTAGTAACGGCCGATTTTCACACCAAGTTCCCTAAAAGCCAAAGTGATTGTATCTACGCCTCTGGTTTGTTCTATTTTCCTGATGTGCGGATCTCAAAAGATAAGGACGAGGATTCCGTGCATGTGATAACCCTATCACGGGAAACTATGCGATCTTACCTAAACTGAGGACAAGGAGAGATACCAAAAGATTTTTAGGGTTTGATCCAATTGACAAGCAATTCAATGTATTACTCATCAATAATTCAGTTAATTATGAAACGGTTCATCATATTCTGACATTAG…
AT1G31370	GTTTTTACTCGCACGCGTCTTCTGGCCTATCCCAAGGGATGTGTGGATCATGAAACTAAAAGTTTGTCTCTGTTTCTTGATGTTGCTGATTCCAAATCTTTGCCTGATGGATGGAAAAGACACACAAAGTATCGCCTAACTGTTGTTAATCAAACTTCGGAGAAACTCTCCAAAAAGATAGGTGATTCTTTCTACATTTGCTTGATTATGTTTCTAAGGCAGACAAAGGAAAACACTTTATGGTTCCACTTGTCATGGACTTATAGGACGTAGGACGTGTTGCAGTGAGATTCAATGTATGTGTTGTGAAATTCTTGTTTTGACTGAAGTAGTTAGTATGTTTTGTGACAAAACAGTAGGACAACCCTGGTTTGATCAGCAGTATCCCAACCGGGGTTC…
AT1G31400	CTGGAAGCTGATTTCGAAGCGTACAAGTCTAAAGTGTATTCTCTTACTGTCCCGCTAAAACTCGTTGCCTTGCGTGGCTCAGTGCCACCATCATGGATCAAGGTTTTAGTTTCACTTGTCTGTGTTTCCATTTCTATTTTGAATCTTAAGCTTATAGTTGAAAATGTATGTTGTTGGATTCTGTGAATGGAATTTAGGAGTTTATGAGCTCACAAGGGAAGAGAGTGAGGTTAAAGACTCAGTTTCGAGGAAATCTTGAAGAGATCTTTTTCGATCTATCGAAACCAAGTAAGAATGGAAAAAAGGGGGCTGCTTCAACTGCAGCAGCTGATATGATCAGCATTGGTGATTCTTGGCTTAGTTTTGCTATTAAGGAAAAGCTAATTGAGCCAATGAAAG…
AT1G31630	TGTGACCCTAAAGAGCACCCCAAAGGCCTTTGCTTTGGTCCCGTGTAAGGCCTCTCCGATGGGACAGAGACTGGTTTTCTATTTTTTGTTTGCAGTTGCTAAGGCAGGTAATTCAGTGAATACAACTCCAAGTAGAAGCAGTAGACTGTGGTGTTTAAGTAAAGTGCCTTCTGATACTTCTCCTTGATTTAGAGGGTCTTCCTAGTTCGATGCGTGCCACCTGAAGCTTCTCCTTTAAAAACCGTTTTAAAGACTGTATTAAGATTGAATATGGTTAAATTGATTTGGCTCTTCTGAAAATTTTAAATAAAAAGCTGAGATATTAAGAAAATAAGGTATATTTTAGGATATGCATATATTATGGGCCTAAGGTAATTTGAAATTAACACAAGCCTTAAT…
AT1G32250	TTGGGTGAGAAAGAAAAGGCCGTCTCTGTTGATAAGATGTTGTCATCTTTAAGGGATTCAAATAACTCCTTGGATCAAGTTTATCCAAGTAACTCCCTATCCAAAGTTCTCAAAATAATTTAGATTCTTAATTAAAATTCATAATTGATTCAATATATGTCTATGATTGAAGCATTTGGGTTCCTTATATTCTCGGTAGGGTTTAGATTTTACTCATCAAAACGAATTTAATTGGGATTTATTGGGTTTAATTATTTTGTTTGGGTTCCTTTTGTACTATCCTTACGGTATAGATTTTATTATTATTGGGTGTGTGATAAAAAACAAAAAAAAATAAAGACGAAACTGAAAATTTCTGGGAAAATTAAGAAGAGAAAGAAGCAAAGAAGAAGTAAGAAG…
AT1G32320	GTAATTTCCACGGGCAGGTATGGAATTCACAGGCTATCCGGTGATCGGAAAGCAAAACCATATGATGTCGTCGGGTACATGTCTAGACAGCCATCAGGACGGACTGATCACGTCTTGTCCTTGGGATCCACGGATAAAAGGCCAATTCTTTCACCAAACAGCATTCAGTATCCCTCTCACACGTGTCAAAGGTTTCATCAACGACATCAAAGCACTCGTAAAGATTGAACCGAAATCTCTCTGCGCCCTTGAACGCAGCAATGGTATCCTCATCCGTTATGTGACATCCTCTCCTGCTTTTCTTGGGAAAGAAGAAAAAGCTTTAGATTTTGACCTAACTTACTACCGAAGCAAAGATGATCCCTTAGCACCACGTCTCTACGAGGATTTCATCGAAGA…
AT1G33670	GTGTTTTGGACGTTGTGTGCTATGTTTTTTATTTGTGTGAATTTCGTTTTGTGTTTTGGTGACTTTAAAATAGTTATGTGTGTTTGATTTTTTTTTTGTGCGTTTATGTGTAGGTTTTCGTGGATTTATGCTCTGTTTTTGATACAGTGCAAGAGACATGATAAGTGGGAGGGAGAGAGAGCGAGCTACTTAACCATACCTTTGTGGCTACTGAACTGTCTTCAAAGCTTCCTTACAGCTAAACAATCCTTCATCCTGAGAAACTTTGTCAAAAATTCCATTAGAAAGCTCTTGAAACCAAAGAAACCTTGTTAATAACACGCAGCTTAAACATAGAACGAATATTTAAATTTAAATGATCATAAAACCAAAATTGACAAAACATACAAAATCCTCGCT…
AT1G33910	CGAGTCCTCACCGACAGAACTAACACCACAGCATGTAGTCCATCTTCCGCAAGAACAAGGCAATTGATGATTTCCTGACTGAGATATTCAGCGGACACAGACAGATCGAACAGACCTGTATCAACAACCATAGCCAATATGGAGTTAGTTTTTTTCAACTATATGTAGCATCGGTTATTCAGAAGTACCTAAAATTTGATCAAGGTTGACGCTTAAATTAATGTCTTATAATGTTGGAGTTGTCTATCCTTTTGTTGGTGGATATACGATTTTTACACATACATATATAGCCTAAAATTTATAGTTTATTTGTATTAAGAAGTATGAACATAACTAACCGGTGATTGAGTGATTGGTCGAGGGACTTTTAAATACAAAGTTATTGTTTCTGGGGTACCC…
AT1G33930	GGCATAAAGATAGGCAAGCGATAAACTCTCCTTTCTATCGATGTTAGAGCATAATATTATCTTGGTTTATAATGGAAAAAGGTCTTCATAAATATGTGGGTAAGTGGGTTCAAAGACTTCCATCTCAATTTGGAGAAATCAATGGATCCCCGATGATTAGACACGGTCGACACAAAGACGGGAACACATATATCCCCCCGAGTCTTTTAGCATATCATATGATTTTTGATCAATTGGCAAAAGAATAGAATATTAACATGTTATAAAACAATTTCTCACTCAGCAGAAATCTTGCTGATTCGTGGAATTCTGATTATTAAAGTTTATAAAGTAGATAAAATTAGTTACACGTTTAAGAAAATAAATAAATTCTATAGTCAAATCAGGTTACTGTGTAGC…
AT1G33950	TGACGCAAAATAGTGGTGGAGCTAGACATTAAAATTTCACTTCAAGACAAACAACGGTGAAAAATCTTCCATGCAACAACCTTTTTTGTTGTTGTTAAAGACCATGGAACGCTCTTTCTAGGATCAACGTTCTCGATCAATATAGAGAGTCAGCGGTTTGTGTCAATATATTCAATTCTTAAGATCCTTGCTCGTCGATGTTACTGGCCAGTTGGATTTTTTTCATTTAATATAAGGATTTTCCGGAAAAAAAAAAAGCTTTCAAATCGTCATATTTTACAATTCTACCTTTCATCTCTAATAATATATCAATCACAATGTAAAAAATAAATACACAATATAACTTTTATAGGTCATTTATAAGATGGACTTGAACTCCTCGTTACAAAACTTCATTTT…
AT1G34500	GTGTGCACTGATCAAACGAGACAGAGTACGAATAACATAAGAGCCAGCACTTAGAGAAACAAATCAGAAGCAAACTCAGAAATCAGAAGACAGATCACGTAGAAGCAAACCTTTGTTGACCTGTGAACCATGTTCCTAGTTTTCTCTTCAATTAGATTACTTTTTTAACACGCCAAACAACCAAGTTTAAAACTTAACTACCTAAGGTTACTGCAAAAACTGAGCAAAGCAAAAGAAAATAACACAAAAATGGAGGAAGAACTCAAGAGCTTCGTCAAAGTATGGGGTTCTGCAATAATCTCTGTCTCTTACTGTTACTATATACCATCGAAGATCAAAAGAGGTGTTCATCGATTACTCTCGGTTCTTCCTGTCTGTGTTCTGTTTCTTGTTCTTCCT…
AT1G34540	TCTTGGGGCTCTTTGGAATATGTCTGTTTATAACGATAACATGTATGAATATCATTGACAAACATATGTTGGTAAATGGTATTATCTACATATATATTTTTTGCCAAAAATCTCTCTACTATTTACTAATAACATACAAATCTTTACAAATTCTATCTCAACCAAATATTATATTCCTAAAAACTTACAAACCAAAATTTGCATTAAATACTTGAATTAACTTTTTCCTCTATTTACTTTTTAGTCCCTACAAAATCTATCTAAAAAAATATATTATTCAAAATTTATATCCTTAATTAAATCTTATATTTATTGAATTAGATTTAATTAATTGCTAATTTCTTAAAATTCTCTATCTACATTAATTATAAATAAATGATTTTTTTTTTCACTTTTATT…
AT1G35183	TGTCCTTTAAAACTACCACCACAAATCCTTAATTTGTATAAATAGAGATTGATTTATATATATACATATATATATATATATATATATATATATATATATATATATACGTAAACTTTTATTCATATGCCTGCTGTGATATTTTTTTTTTAAAACAAAAGAGTGATTTTTTGGAATTATTTAATATATAGAATAATTCTACAAATTTATCTACATTATATTTTGCTAAAATTGAATTGGGTCTTGCACTTTATTAGGAATATTTGATTCATGCACTGTAGTCTTCCCTTCATGGAAATTGAGAAAATAAAATATTTCTTTCTTAATTTAAAATAAAATATGAAATATTTTAAAATAAATTAATTTATAGAAAATCCTATCTTGACACTATATATATCATTG…
AT1G35730	CTTCGGGATTCGTGATCATTGATGTTTATGTTGATGACCTAAATATAATTGGAACTCCAAAGGAGATTGATGATGCACGAACTCATATGAAAGAAGAGTTCGAAATGAAAGATCTTGGAAAGACAAAATTCTGTCTCGGGCTCCAAATTGAGCATTTCCAAGATGGTATATTTGTGCATCAATCCAATTATACAAAAAGGATTTTAAAGCGCTTTAATATGGATAAAGCGAATCCTTTAAGTACTCCTATGGTCAATAGATCTTTAAATGTTGAAAATGATCCATTTAGACCTTCTGAGGATAACGAAGATTTTCTAGGTCCCGAAGTACCTTATATGAGTGTTATCGGTGGACTTATGTATCTTGCAAATTGTACTAGACCAGATATTGCTTTTGCTA…
AT1G37140	TTTTTCCTGGGGAACATGAAATTCACTGCGGGAATAAGACAAAAACTGTATATTTACCTTACTCGTTTTCTTGAAAACCTCGTTTAATAATTTTCTGAAAATTACTGTAAAATCATCATTCAACCGCCAGTAAAGTGTATTCAGAAAATCACTTTCAAATTTTTTTCAATCGGTGCAACTTATACTTCTCCAGTGTCATGCAATTTTTCTTATAGTTATCTAAAATGTGAAACAGAGCAAAGAAGCCTTACATTGTCGTTTGGTTTAATACCAAAATTAATAATAACATTGTATGATTATTTTGTGTTTCCAATAGCTGCATGTAAAGGTAATGATGCCCAAACCAAGGGAAGACTTTTCACGTCACTAATCTTCTATCAAATCTATCAAACCCATACT…
AT1G43040	TGCAACTTTTGAATGAGGACAGTTGGCTTTTCTAATTGGACAAAAACAAAGCGTTATGAAAAATATTTTTGTCCAAATAACCTCAAGTAGTTATGATGTAAGAGGTTAGTGTAACTGTACCAAATTACGAGAAAGTAAGTTAAAATTATGTGTAATTCAAATATTTATAATATTTATTTACATTTTAGCAGTTTGATGACTCTGCACAAACACAAAATAAAATTAAATAACCAAAACTATTCAGTAATATTTGTTTTAGTAAAATTATTGAAATATTTTATTATCTATTGGTATATACTTAAAAGACAAATCGTTAAAAACGTAAATCATTATAAAAGTTGAATCTAATAGAGTTGAAACAGTTTGCAGTCCAAATACGATATTTGAATAACTTGAACA…
AT1G43610	ACTCTCTTCCCCTACGTGCCTTCCCTGCAACACAAACTTCAAGGTATTTTTTTTTCTATTTTTTGTTCTCTTTGTCCTATTATAGTATTATCTCTTATCATTCATCACAATTAATATTCGTAGATGCCAGATTCAAGTCAAGACACTAATCCCTGTGAAAAAAAGGAATGCAACCGATGATCCTTCTTCGACGGCCAAAAAACAAAATGTTCAACGGTCGGATGTATGGGACCACTTTACCAAGCTCAAAAATGATTTAGTAAGGTGTGGGTGTAACTATTGTGGTGCAATACTTGGGTGAAAACCATCTAGTGGGACGAGTACTTTGTGAAACCATAATAAAATCTGTAAGGCATACATCAATTTTAACCAATTTGAAGCTCAGAAAAAGTTAGCTCA…
AT1G47220	CTCCGGCGAAACAGATTAAGTCAGCTCCGGTGGCTATTATTGACCTAGAATCAAAATCTGACATTGATTCTCGATCTGATGATCCTCAAATGTGTGGACCTTATGTTGCTGATATCTATGAGTATCTTCGTCAACTTGAGGTAATAATGATCTTGTGTTTTGGATTTAGAATCATTTACTTAGTTCTTGAATTGGATCTGAATTGGATTTGGTGAATTCAGGTGAAGCCAAAGCAGAGACCTTTACCAGATTACATAGAGAAAGTTCAGAAAGATGTAACACCAAGTATGAGAGGTGTTTTGGTTGATTGGTTAGTGGAAGTTGCTGAAGAGTATAAACTTGGATCTGAAACACTTTATCTCACTGTCTCACATATTGATAGATTCTTGTCTTTAAAGA…
AT1G47280	GACCTTAGGTGGATACGGCAGTGATTCATCAGCATTCAAAGTACCATGGACCCCGTCAAACACAACACTCGGAGAACTTGTATAGATTAGCCTCTTTACTCCAACCTCAATACAAGCATCAATTACATTTGTTGTCCCTACCACAAACAAGTTGGAAACAAAACAATCAAAACTAAATTCTCATTTCTAAAACAGAGAGAAAATTTACAAAATTGAAGTTTCTTCAAACCTTGAACATTAACTGAGTACTGAAGCTGGTGATTGTTAATCGATGAATCTGGAGCTGCCATATGAAACACCACTTCTGCTCCTTGAAAACCTGTTTCACTATATCTTCAGATACAAAAACGAATTCGACGAATCACTGAACTAAATTGAATTCGAAGCAAAAATACCTTT…
AT1G47485	GAAGCGATGAAAAGCGAGTCATCAGAGACGTGAAATAGAACGACTTATTTTCTCACGTTCAATATTCGGCCCAAAAACCTTTGGGAGTTCCACCACGATCTGGACCAAACCACCTGGCTCATTTCTTTTCATACAAATTGATTTTACTAAACCCATTTGGACTTTAGCAAAAATTGGCCCAACACAGTTTCCTTTTATCAAACAGTTATTTTCAGAACTTTAATGCATCTTATTACCCATCTACAGCTTTCAAATGCTCCTCATGGTTATAGACAGAGGTTAAAGGTTTAACCGCAATTTATGTTATTCTCGTGTTATTGAGTTATATCATGTGCTTTGTTTCATCTCAACACATTTGAACATAGCATCATATTTATTGGAAATCACACACAAGATTAA…
AT1G47920	GTTCAAATGGGGATTCCAGAGGTATGCATTGGATGGCATGGGATAAACTATGTTCTAGTAAATCGGATGGCGGATTAGGATTCCGGAATGTTGATGATTTTAATTCGGCTTTGTTGGCAAAGCAGCTGTGGCGTTTGATTACAGCCCCAGATTCCCTGTTTGCAAAGGTTTTCAAAGGAAGGTATTTTCGGAAATCCAATCCTCTGGATAGTATAAAATCATACTCTCCATCTTATGGATGGCGTAGTATGATCTCCGCTAGATCTCTGGTTTATAAAGGACTTATTAAAAGAGTTGGTTCAGGGGCATCAATTTCAGTTTGGAATGATCCATGGATACCAGCTCAATTCCCGAGACCAGCAAAATATGGTGGTTCAATTGTTGACCCATCTCTAAAAG…
AT1G48220	AAACGTGGTGACTCTTTGGTGCAGGCAAAAAAGGTGCCAAAGGAGCACTTAGAGGTCCTGTTATGACGTGGCAACAGAGAGTCAAAATCGCCGTTGGTGCGGCCAGAGGACTTGAGTACTTGCATGAGAAGGTGAGCCCTCAGGTTATCCACCGAGACATCAAATCCAGCAACGTACTTCTGTTTGATGATGATGTTGCCAAAATTGGTGATTTTGATCTGTCTGATCAAGCCCCTGACATGGCTGCTCGCCTTCACTCAACTCGTGTGCTAGGAACCTTTGGCTACCACGCTCCAGAGTAACGTCTTTTTCAAGATTTTCTTTACCTTGAAAAGATTTTTTTCAGTTTCTTTCATTCAGACTAAACCATGGGTTACATGTCTTCATTCAAAAATGTTT…
AT1G48800	GAAGAGGCACCGCGATAATAATGGCGATTGGCGATAAACAAGAAGAAACGACGCTGTTGAGTAATTTGACTTTCTTTCGAGGGGCAAATATGTCAACTGGTGGGTGGGTTGAGATTTTGAGAGATTGAGATTGCTAATGTTTTTAAACCGACCGGCTCTGACCGGTCTCCTGTCGGCCGGTAGAAAATCCCATCCAATCCTCAATGTTTTTTTTTCTGTCACCCAAACCTTCGCGATTTCTTTCTTTTTGGTAAGAATATAAAATTTATTAATCAAAACAAAACAATGTTTTGACCAAGAATTTTTTTAAAAGCAATAGAGTCTCGAATTTATTCAAATCCTTTAGCCTTAAACTAAGCTTTAGAAAAAATCTCTTAACCTAGATAGTTCGTAATAGCG…
AT1G48870	AAGGTAGCGAGTTGTCGCATTATGTTACTTCATAAACTTTTTATTAATTTATAATTTGCATCCAATGAATCATTTGGTAGATTTGTATTATGCAGATAACATTTTGTGTATTCTTAATGTCTGAACATAAATAGAGAAGATTAAAAAAATAAAAATAAAAATAAAAAAAATAGAGAAGATTATGCGTCCTACAAGCTGGGGAAGAAATAGTTGTCATAATCAGTTTCAATAATTATATCATTTTCTCTTAAACCAAAGTTTCAATAATTTTAAAATGCAATCGAATAATCTGTTTGGTTATTGTAAAATTTTTGTAATTATATACTATAATGTATATCCACGTTATCATTTATGAATATTTTTGAGAAAAATAAAATAATATACACTATAGTAATATAC…
AT1G48910	AGTTTCGCTTCCCAAAATCCCACATTTTGTAGACTTGTTTCGAGTAATAATCCTATGTGAAGTTTTTCTTGAGGTCCTCGACAATATTTTGAGGGATTATGACAAAGGTAGAGCTTTCACTTACCTAAACAGAGTTGTGTTTTTGTTGGCTTCCAAAACTAGATCAATAGAGAATAATTACCCTAAAAATAAATAGTAGAATAAGAAAGATATGTCTGAGAGATCCACTAGCGGAAAGGGAGGCTTCCCTTGAATTTTCTTGTCATAAGGCTCCTCACGACCACGAAGGAGCGATGTCTTGACATTGACCAAAAAAAACAAAATATTTGAGAGAGTTTAGAGTTTTCTTTATTTTCCATTTAAAAATATACAAATCGTGTATTATAAAGTGATCTATTT…
AT1G49220	CACCAGACATATCCAAGCCAAAATACACTGTAAAAACATAGAGTTGATCTGTAGATACCATCCCCAAAATTCATACACCAAAATCCAAGTGATGGTATGAAGCAAGATAAGTGAGAAATCATTCACCATTATTAAACCAAATACGGTTAAACTTCCAAGGATTCTTATCACAAGCATCTCCTACTCTACTCTGAGGGTTGATACCAGTTACCGTATTGATGCCTCAACTTACCCACCCTTTATCTTATCAAATTGGTACTAAAGTTTGTATCAAATCGTGGTGTCTAGATCTAATATACTTGCTCTATTGTTCTTCTTTTCCCCACAACAGGCACACATCTTGGGTATTGTACACTAGCTACTGCAAGATATTTTCATGAAAATTGAACGAACAAAAGG…
AT1G49270	TGTTTGCGAAGATGGTGATGAAACTGCAGTGTGCGTCGATGATGGATGAGATTGTGAGTGCGAGGTTTAGAAACAAGTTCACCATCGATGGCAAACATGTTTGGGCTCGTAAGTACGTTCGCAAGAATCCTTATCCAGCTTCATCCTCTACTCATTTTTGAGTGTTTCTGAACTTCTTATTTACATGTTGTGCTTGTTGATGTTGTCGTTGTTGTTGTTTATCTAATAAAATTGTGTCGTCAATCTTATTATTGTGCTACACATTAATATATGTTTAAATTGGCGAGTACAATTACTTTTTTACTAGTTGGTGTTATTTTTATATATTTTGAATCATACAATGTTTGAGAAATATAACGCCGGAAAACTTCCAAGAACAAATGTATATCTATGTATAAT…
AT1G51960	TTTCCTTTTGCCTTCGAAAATGTTCATTCTATATTCTTTTGAAGTCTACAGTGATATTGATGGCCAATTGTGTTGTCCTCTCAACATTTTAGGACCACTCTATCTAGTCCAAAAAATTAATATTCTGGTTTTAAGTTCAAGTAATAAGCGACGTTTACTCTTGTACTGTAGTAACTTGTTTGGATCAAATAAATTTATCATTGAGTTAACGATAGAATAAAACCGAATTCTAAAGAAAATAAACTTGTATTTGCTAGCGGAAATTTCTAAATTTAAGGAAAAGAAACCTGATGCGGAAGAAACTTCGAATTCTAAAGGAAAAATGTCCAATGGCAAAGCCCAAGTTAAAGAAAAGGAGACTTAATAGTTAATACTAATTAAAGGTCATTGTTTGCTGTA…
AT1G52790	CTTGCTCTAGTCCCAGTCCGAGGGGATTATGGACCAAAAGCCCCCAACCTCTTTATCTCTTAGTACATATATATAAGCACTAGAAGAGGTAAAAACTTTTTTCATATGATATTAAAAGTTGACTATGCAAGTAGGGAACCAATAAGATACACATTCAAACAAAAATATTGTCAACCTAATCAATCATATGGCTGTACAGATGCTTTTTAGATACCACAATATGCTTTGAGAGTCGAGTTTGCTTCACGCCCTTCTTTGGTTGTATAGAAGTTTATGAGAGCGATGTTATCGAATGGCTTATACATAAGTGGGTGTTTGTCGTCCACAAGCTCCTCAGGAATGGAAACCAAGTCTGTGAGAAACGAGAAAAGACCTAAAGTGTACCTCGTCTTATCTCCT…
AT1G52800	ATCCGGCAAGAGCAGATAGATTAGTTGGTGGAAGTTACGGATCTAATGCTTCAAATTGGTGGCAAACTGAAACAGAGGAGTATATTGGTTTAGTTCAAGATTTCTTCTTGCTCCCTCAGGTTATTGCTAATGCTATGTGGCAGATTGATTCCCGGCAGCCACTAAGGAAGCTATATTACTTCGGGATCACACTTGTCAGACTTTTCCCGCATGCCTATGACTACATCGTTGGCTCTGTTCCTGATCCTTACTTCATTGGAGAAGAACATGAGTTTGTTAATCCGAATTTCGACTTCTTCTCTAAGTTTGGAGATATCGCCATACCTGTTACCGCGATTCTACTTGCTGTCATTGTGTTTGTTCAGCAGAGATGGGACTATGACAAGCTTTCACAAGCTT…
AT1G53325	AAGGTCTTCATTGAGCCCACAATTACATTTCTTCTTTTATGGGCTGTATTGATAATACTTCGAGATCGGACGGGTCTCGCTAAATTGCAATGAAACTAGTGGCTCCGGCTATCACTGCAAGGAGTGCTTCTTCGTGGCGCATGAAGAATGTGTCAACTCACTCAACAAACCATCTCAAGATCTACGCACGTGGTTCACTCGACTATATATATGAGCAATGCCATATACTGCTTTTAGCCCTGTTCACTCGACTATATACGCACGTGGCTCACTCGACTATATATACTGCTTTTTTTAGCCTTGTTCTACTTTTTTTTTAGTCCTATACTTTATTTTTGTTAAAGGGTTTTCATTAATATAAAAAGGGTGACTTTGGCCAGTAGCCAAATCAACTAATAA…
AT1G53620	TGAACTTCCATCTTACGCCAAACGATCTCGATCAGCTTGTTAAGTCGGTGGCCGGGTATGTTTCTATTAAATAGCGTATGTATTGAAGAAGTCTCGCAGTCACATTACCTACCAGGTAGACATCGTAAATTTCCAGATATCTTCTTTTAGAAATGATGGTTTTTGATTTAGAGATGAAAACAATTAATATTATCAACATTGTGTTGGTATAGTGGTAAATTTTTTAAATGGAAGTTCTGCTTCGATGCTTATTAGAAAAATATTTCTTAACAAAAAATGAATTTAACTTTTGGTGTGAGTCCCACCTTTAAAAAATGCAGGACTTTAAAATAATGTTTCAAATATAATGTTTGGATATAAAAGCACACGCTTTCTCATGACCAAATGTATCATCCGTGG…
AT1G53820	AAACAAGGAGTTCCGCATGAAAGATATGGGACAAGTTCATTATTTCCTGGGAATTCAAATTCAGACTTATGATGGTGGCTTGTTTATGTCACAACAGAAGTATGCAGAGGATCTTCTCATCACTGCTTCAATGGCGAATTGTTCCCCTATGCCTACTCCCTTGCCACTGCAGCTTGATCGAGTTTCAAACCAAGATGAAGTCTTCTCTGATCCCACTTATTTTCGCAGCCTTGCAGGTAAACTTCAATATCTTACCTTAACAAGACCTGACATACAATTTGCTGTTAACTTTGTGTGTCAGAAAATGCATCAACCATCAGTGTCTGACTTCAATCTTCTCAAGAGAATCCTGAGATACATCAAAGGCACAGTCTCAATGGGAATTCAATACAACAGCAA…
AT1G55440	GACTCCACGTTCCCGTTTAGAACTCCTGTAATGAATCTTGCTTTCGACGGTTATAAAACGTTGCCGTTTCCGTTTGAAAGTATAGGGATGGGATCAGAAGGGAAGCCTATAATGCTTGACATTCCTCATAAGCTATCGCTTAAAGGGTTTATCGGTTTCTTGAGATCGTGGCAGCCCGCAATGAAAGCTAAAGAACGTGGAGTTGAGCTTGTGACTGAAGATTTGATCTCCAAATTTGAAGATGCTTGGGGTGATGATGATGATGTTAAAGATATTTTCTACAAAGCTCATATGATTGTTGGAAAACTTTCGGTAAATAATTCATTTACTTAATTAATATCTATATAGTTTTGGTATAAATGAATCATTCGTTATTTATATATAATGCAGGCTTCAGAT…
AT1G55640	GAAGATTCAAGCGAAGCCACCATTTATGGGCCTTTATTGGGCTGGTTTATTTTTGTAACAATTATATAAAAGGTACGTTCGATTCTGCACAACAAGTCGATATGTCCGAGTGGTTAAGGAGACAGACTTGAAATCTGTTGGGCTTCGCCCGCGCAGGTTCGAACCCTGCTGTCGACGATGCGTTTTCCTTTTTTTGGTTGGTTATTTCAATTTCTGAAAATTAGTCTTCGATGTTCGGTTATCCGATCGGTTTCAGTTCTATAGTGTTCATTCGGGTATCTTGAAGTTTTGGTTCCAGTTCATTCGGATTTAAATTTTAGTATCTATTCGGTAAATTTTGTTTTTTTGGATATTGTTCGGTTATTTTCAAGTATTTTTATAGATTTTTAAGTATCTATT…
AT1G56030	ACCTTGCTTGCCATAGAACGGGATAGGATAGAGAAGGTAAAGATTCAACTGGAAACTGTTGAAAATGAAATTGATAATACGCGTTTGAAGGCTGAGGAGTTTGAAAGAAAGTACGAGGGTGAGATGATTCTCAGGAGAGAATCAGAGATTGCGCTGGAGAAAGAAAAGAAAGAGTTGGAAGAAGTAAAGCTAAAGCTTGAAACCTACGAAAGAGAGCAAGAGAATCTGTCCTCAGAGGTCAGAACTTGGCAGGACAAGTACGAGCAAGAGTCGAGTCTTCGGAAACTAAGTGAGTATGCACTTTCTAGAGAACAAGAAGAGCTTCAGATAGTCAAAGGACTGCTAGAATTTTACAATGGAGAAGCAGATGCGATGCGGGAAGAGAGGGACAAAGCTCTC…
AT1G56360	AAAGCAGCTTCCACGAAAGAAAAATTCGCAATCACAACATGATCTAAATTTTGTGGAAAGATAACGTTCTGCCGAGAATAACAATAAAAAACTTTAGACCAAAACAAAAATAAACAATAAAAAACTGAAATTTATCTAGTTTAACCCAAATATAGAGAAAAATAACTTAAAAAAAAAACACCCTAACATTGTGGTTTACTAGAATAAAGGACCAAATACCTATTTTATATTTAATTCTATTTAAGTAAAATAATTAACAGAAGAAAATTAAATTTAATAGAATATTAGATAAAAAATACAAACGAAAATAAAAAATTCAAAAACGAAAACAATTACTGATCTTTGGTGAAGATAGACATCAACTCATCGACAAGTTCTTGATCATCATGCTTACTCACA…
AT1G57550	ATGAAGAAGGTCGGATTTTGAGGTATTGATTTTGATTAGATTCGAATGATGCATGCAATTATAATATTTTTGGTTTATGGAGCAAAAACTTTGCTTTACTTTTTTCACTGTTCAAAAGGATTCTTATAATGAACTTCATAACTATTTTTCTGAGGGTGGAATTATGGTTTCTAACATAAACCTAGATGGTAATTTGTGGTGTTATCCATGTTATATATATTTGTACTTTAATATTAGGAGATGATAATTAATTATTTTGGCTTTTCATTTCGAATCTCAATTCCTTTTGTATTGGTTATGCAAGTTTGTTTTGCAGCTACCATGTAAGTAAAAATGTCATACGAACTTTAGTCAAAACTACTTTTAAATTTAAGTCTTTGCAATTTAACTAGTTGTGTA…
AT1G58120	TTTTGGCGGAATTGAAATGTAGGATTAAATTATTTAGGAGGTACTATAGTTTCGATATTAGAAATTTTGTTAGTTGTTAACAGACTCGTTTTTGTTCGACGTGGTTGATTTTGATTATCTCGGAACGAAAGATTTCTTTTGATAAATTATTTTGTTAGAAATCATGTATATAATTTTTGTCTTCCGTTTTGCTTTTATTTAATTTTTGTAGAATGTAATTCCATATATTTCTTAGTTTTTTCTAGAATTTGAAATCTTGTTCTTTCTTTTAAATTTTGTTTCAGGTGATATTTAATTATCCCACCATTAATATTATCTTTTGTGGATATGTAGAATTAACATGCACTATAGAGCAGCTGAATTGTCTTGTCAAGCAATGGCATAATTTGTTTTGCTTTT…
AT1G58300	CTTCAACATCAATGAACGGGCCACGTTCCACACTTAGCTTCAGCCTAACGAGTGTCTCACTCAAAAAGATCTTTGAAGGAAGTGAAGATTTCCATTTCAAATGCATGTCTAGTTCAAGATCAGATACACCGCGTTCCAAAACCTTGAGTATCCAACAAATGATACGGACTATATCAACACAATCTCTGATCTTTAGAGAGAACTTGTGTAGAGGAGAATTGTCTTGCAATCTCAACACTTGATCTACAAAATCCATAAAACTTGTCGAAAGCTGATCACTTCTTTCATTAATCATTTTCAAATAATCCTCACCACTAACTGCAGGATTCCTTTTTCCAAGACGTAGATGAACAGAGTCATCGAAATCAAGATTAGGAACAGAAGCAAAGAGATACCGCC…
AT1G59670	TGCAATGGGAACTTTTAGCCAAGGAAACTTTAAGCAACAGTATGGTCTCTCTGACCTCAGTGTTTCCGACTCTTATTTCCGACTAGATACCACTAGTTTAATTGTACTTTGGAAGTTGCGTCTCTGGAGCTTAATTCTTTTCTTTTTGTTTTGTTTTGTTGACAGGCCTGCATTGGGTAACTCTGCTGTTATGCAACCAACTCCTGTTACAAACCCATTTGGAACACTTCCTGCTTTGCCTCAGATTTCAATTGCTCAAGGTGGAAATTCACCTTCGATTCAGTATGGTATCTCCAGCATGCCTGTAAGTTTTTCTGCCTTTTTCAACACCCACACACACCACCCTTTTTCTTCATAACTTCTTTCCAAATTTGAAGCAAATAAAATATAGATATTCTC…
AT1G59950	TGAGTAAAGCTTTGGGCCACCGAGAGAAACCATTTTCTGAGAGCACACTTTCGTTGACTTCTCTTTAACCAATGTCTTTAACCACAGTCCCTACGCTCGCCATCAGATCCGGACCATCCGGTCATCACTCGATGCCGGTTCTTGGTTTTGGAACCGCCGCTTCTCCGCTACCGGAACCAACGATGCTGAAAGAGACGGTGATTGAGGCTATTAAGCTTGGTTATCGCCATTTCGACACCTCTCCAAGGTACCAAACGGAGGAGCCGATCGGCGAAGCTTTAGCGGAGGCGGTTTCACTCGGCTTAGTTCGATCTCGATCTGAATTCTTTGTCACTACCAAACTTTGGTGTGCTGATGCTCATGGTGGTCTCGTCGTACCGGCGATCAAACGGAGTTTGA…
AT1G60400	CTCACCTCACTTTGATCGTGAACTCAAGACCAAACAGGCTTCTTGGTTAATATTCTCACACGGATAAAGAAAAGAATTCTTACAGTAAATTTTGACACATATTAAGACAAGATTTTTTTTTTTGTTTAAATTGTTTCCTCCATGTATAGTTCATTCAATTCTGTACACTTTGGAACATAGTTTGGTTTCAGTATTTGTAGGCCCAACTTGGACAACAAATACTCAAAGCTTGAACAACCAGTGCTCTAGTGAAACCGTCCCGAAGATAGTGAGACCGTTTTCTGTTTTCTTGTCTCGGAGACTCGGACAATAAAATTAATTCATTCTGGCTACTTATCAAAGAAGTCTTATTATAGTATGTGATTTTTTTATTATTTTTTATTATTATTTTTATTTTAT…
AT1G60450	GCTAAACGGCATCTTTGGAAAGCAGATGAGATTAACTACAGAATTTGAATTTCTCAGAACAGAAAAAATAGAAAAATCTATGAAAAACGGAGAAAGATCGATCAGAGAGTGGTGAAGATGATCGGTGACTTACTTGTAGAAGAAGCTTCGGAACCGGAGCATTGTTTTCCATGGCAGAGATTCTCCGCTTTCGAAATTGTCCCGCGTATAGCTAAAATTTTGAATTCCAAATCCTCAAGCACTGTGTCACTCTTCTACAAGTAGTCCAGTGAGTGTCAAAATAGATACAAGGATATCCACTAGAAAAATGATTTTGGGCAAAATATGATTCATAATTATTTTGATATAAAATTACTATTTTTTTATTAGACATATTTCTTAGAAATAATTATTTAATGT…
AT1G61290	TCGTGTGTTATCCCATGTCGAAATTAGCATATTAGTACCACGACAATTGCAAAATCTTTGGGCATTATGTTAAATAGACTCATGTTTGCAAGAAAATTGAAAATGGGCCTTGAATTGATTATTGGGCTTTCATTTGTTATTAGAGTAGCTTTCATTCAACGAGTATCGTGATTGTAAGTATTATTTTTGTCCCACATCGGAACTATAACTCGTTGGAGACCTATCGAGACTACTATAAGAAAGTGATAGACAGCATCTGGAATACTTGCCTTAAACTAATGAGTAAGGAAAACAAAGCGTCCGGTGAGAACCGGTCGCGGCGCTAATCGTAAAACACAAAATTGGCGCAATAATTTATGGAGGGGTTATAGGCTGGCCGATGTGTTGACGCTGCTTACT…
AT1G61950	TGGATTTTACGAGTTCGGGATTTGTACCTATGTCTCGCCGGAATTATATCTAGGAAACTCAAGATCAATTGCTCTATACTTGAGCTTTTCTTCCGGTTTCAGTGGCTAAGAAAACAGAAGTAGATAACAAAGTTGTTTATAACAACGACTCAAAAAACACTTGCACCAACTAGGACAAATAAGACAATCAAATTGGAATCCTCAAACATCATCCAAGAGTTCACTAAATCAAAATCCAAGTCCAACTTTAAGACTGAATGATCATAGTAGAAGCACCTACAAGTGCTAGGTCAGCAACATAGACAATTTGACATGTGCTAGTTAGCCACGGGCAATGCGAGTAAATCTTCTTCTCGAGTGTAACCGCGGAGAACGAATTTCTTGAGGATTGCAGAGTTT…
AT1G62350	AAGGAGGAGTTAAGAGCGCCTGAAGCTCGAGCTCCGGCGGAAAAGAACCTTGCGGAGATAATTTTTCCGTTACAAGATCCGGGTGGAAAAAAGGGACCGATCTCACAGTCACCGGAGAAATGCAAACGTGAGAGATTTGATGAGTAAGGGTTTGTGAGATCAAGTGCGGCGAAGCTAGGATGAGTAGGGTTAATTCCGGTGTCCACGAAACCGATCACGATGTCTTCTCCAGCACGTCTGTCTCCTTCGTTTGAGATCTTTTGCCAGACTTGTTGAGGAAGTTCCAAGAAATCGGGAGTGTATGTTGTCATTAGTTTCACTCCTTTGTCTTCTTCTACTGCCTTCACTCCTTTTGTTTTCCCGAGTTTCTTGGCCTGCAAGTATCAGACAACCAAAATT…
AT1G63280	GAGGAATCAAAGGACGGTCAAATGCGGTTCTCAGAATTAGAAACTAAGTGGAGAAGAAGAGGTTTAAGCTCACCATTGTAAGAAGATTGACCCATCTGATAACGAAAGTGCTTGTGCCCATACCCATTTTTTCAAGGTTGTTGCTTTTGAAAAACCCCTCCAAAGAATTAAAGAAAGACACAAAATTCAAAGAGAAAGATGCAAAATTTGGTTCAGGGTTCTGCAAAAGATTGAGAGAAAACAAATGGGTCAGTGAGAATTTAAACTTCTCATGGGGTCTTTAATCAAAAAGAAGAAGAAGAACTGAAGAACGAAAATGACTTGAGGGTGTTTTCGTCAGTATAAGAAAAAACAGCTCATGCTTAGTTTCAGTTATCGATGGATGGAGTTTAAGAACAG…
AT1G63520	CTCAACGACACCCCTTTCACCACTTGGAGAAGCATGCCTAAGAACAGATCTAACTGCCATACATGAGATTCTTGAAAAGCTTAGCTATAAAGATGACGAGGGTGCAGCAACAGAGGTTTCTTTCTTAATCACAATTGTCTCATTGTGTATTTGGGATTGGGCTACCTTGTTTCTTATTGTAATCTGATTACTTTTTCCGCCTGCTTTTTTCTGTGCAAAAATTTCAGCTTTCGTTCCAGATGTGGACCAATCAGATGCAGGACTCGCTGAACTTCAAGAAGAAGGGTGATGTTGCTTTCCGACATAAAGAATTTGCAAATGCCATCGACTGCTATTCTCAGGTTAGATCTTTTCTACTGCCATTGTTTATTTGTCTTTGGGGTTTAAGTTTCCAGAGAA…
AT1G64010	ATGGATCCGTGACAAGCCTAACCAACAAGATTTACGCAAACGCATTGTCTTTCAAGGGAGCTTGGAAAAGACCATTTGAAAAGTACTATACAAGAGATAATGACTTCTACCTTGTCAATGGCACATCAGTCTCTGTGCCATTCATGTCCAGCTATGAGAACCAATACGTAAGAGCTTATGACGGTTTCAAGGTCCTCAGGCTTCCTTACCAACGAGGCAGTGATGATACCAATCGTAAATTCTCAATGTATTTCTATCTCCCAGACAAGAAAGATGGATTGGATGATCTCTTGGAGAAAATGGCATCTACACCTGGATTCTTGGATAGTCACATTCCGACATATAGAGATGAACTTGAGAAATTTAGAATTCCAAAGTTTAAGATCGAATTCGGTTTTT…
AT1G64820	TGTTGTGCAAAGCAGCAAAGGTGTCATAATAAAATCCAACTCACATTAAAACCAGCGGACAAGGAGTTAAATTCACCGTACTACACGGTCTGAGCTGATTGCGTGTTCTCTTAAAACTCCAGTTCACCGACGAACAACGAAGTATCGTGGAATCCATTTCATGGGCCGAAGATTTCTCACTTCTCTTCAGTGTATAACTTCTCTAGTTCTCTGTGTTCTTGTATATATGCACACCCCATGTTCGATGAAATTACGAAACCATGTAATCGTTATCAAATCCTCATCTATTTTCTTAAATGTTGCAGGAATCTGGGAAAGTAATCGTTTTTGGCTTAATTCTGATTTGGGTTCTTACTTATATAGTCAACATGCTTCTGGTTTCTCCTGCTTGTAGAGGTG…
AT1G65445	ATACGGATCCCACATCATGGAACAAAAATAGCCTGAATCTAAGTTAAAAAGCCTAGAAAGAAAAAGAAAAAAAAATACTCAAACCCAAGGTGAGAGAAATGTGTGCAGCTCAAAACTTGCAGAAACCATGAAGTCTAAAAAGGAACAAATCAAGCAACCGTATGAAACAGAGAATATAGAAACAAGAAGTGGTAGAAGGAGAGACTTTGCAGCAGATAAGTAAACATCTAAGAAACAAGATGCATTCACTTTTTTTTTTTTTTTGGTTGCCAAATCCAGACACTGCATCTTCTAATGGAGCAAATGCAGCAGAATTTCTCCAAATGAATCGATTTTAAGACAAAGAACTGCATGCGCTTCAGTACTAAACCAAACCATACCACTAATTTCCTTCGATGC…
AT1G65570	TCTAAAATCGAGGAGGACGGTCAGGCACACGACCACCGAGCAAGAGGCTCTTTCGGGTTTCCCCAGTGGCTGGAGGTTAGTTAGTTGTTCTCTCATACTTGCAGTTTGGCTTTTCATTAGAGTCTCACTGTTCTGTTTCCTAAAATACAACACTTAACTAGCATGTCCTAGACACTGAAATCATGTCGTGTGTCTTGAGAATTTCTTTGGAATCAATTTTACTAAATGCTCTTATATTTGCAAACAGGTGTCTCCAGGAACTGGCACAATCAAACCAAACCAAATAGCCGAGGTTTCAGTGCATCTGGAAGACTTCCCAACAGTAGAAGAGTTTGTGGACGGTGTTGCTCAGAACTCTTGGTGTGAAGACACAAGAGACAAGGAAGTCATATTGGTCCT…
AT1G65640	CAAGAACTTTCCATCCGACCTCAAGGGTTTGGCTATCAATAACAGTGATTCAATCCGGGCTGCGCACAACAGTTTCGCAAGGCCTGAGCCATTTGTCCCAGAGGAACAGAAAGCTGCTACAAAAGACGATGACGTATACCATTTCATAAGCTACATACCTGTGGATGGAGTCTTGTACGAGCTTGATGGGCTCAAGGAGGGACCTATCAGTCTTGGCCCATGCCCCGGAGACCAAACTGGTATCGAGTGGCTGCAAATGGTTCAACCAGTGATCCAAGAACGGATTGAGAGGTACTCACAGAGCGAGATCAGGTTCAATCTTTTGGCTGTCATTAAAAACAGGAAGGATATCTACACTGCGGAACTCAAGGAGCTTCAAAGGCAGAGGGAACAGCTGTT…
AT1G65670	CAAGCGTTAATGCAACAAGGTCGAGTATGAGGACCAAAATATCGTTGATGCGACAACGTTGAGTATTATATAGTAGCTAGTAGAAATTGTGATCAACTAACCTTGCCAATGTGCAATTGCATCAAATGCTTCAAGCCAAGGGATTTGCACAATTGGAATCAGAAGGATAGTTAGGATATGGATGTATGAGGAATACCAATCTTAGTTGTCTCAGTGGGGTTTCTCATACAGTCCAATGAGAAGCTTCTTGGAACCAATTCAACCATTTTCGTTAAAGGAATGAATCTCAACGATTGTCGAGACCACTTTTATGAAAACCTTTTACAACTACTTAAGTGTTTGTTCTTAACATATTGGGTCTTTGTTTGTATCGACATATATGAGTCGGTTTATTGAAAA…
AT1G65760	GGTGATCTTTTGTCCCCGTATTTGTTTGTGCTGTGCATGGAGAGACTCTGTCATTTAATTGAAAGATCCATCAATGCTAAGCAATGGAAACCGATTAATTTGTCGCGTGGGGGGCCGAAGCTCTCACATATTTGCTTTGCAGATGATCTGATTTTATTCGCAGAAGCTTCAGTAGAGCAAGTACAGATCGTAAGGAGAGTGTTGGAAGCGTTCTGTACTGCCTCGGGTCAAAAAGTTAGCCTTGAGAAGTCCAAAATCTTCTTCTCTAAGAATGTCTCCAGAGAGTTAGGCAAATTGATAAGTGATGAGAGTGGGATACAATCAACCTGTGATTGGGGAAGTATCTTGGAATGCCTGTTCTTCAAAAGAGAATTAATAAAGATACCTTTGGGGAGATCT…
AT1G65990	AAACGGAATGCGTCATAAGCAGTGAATTGATAAGCAAATACGAAATCAGGATCGACGATACGACGCTAGCTATCATGGTTGGCTCCAAAATCAAGTTTAATCACAAGAAATCTCAAAAAATTTATGTTTTTCAATTTGTTTGTATCAAACACATAACACTATTTGTAAAAACGTTAGTTTTTCTTTAAATCTAATTTAACATTATTTAAAAAAAATAATTTAATTATGCAAATTAAAACGAGTTCATATAACTATTTCTTTTGTTCTACTCATTATAATTCTATAAAGTTTATTGTGTGTTTGATTAATCTTTGTAGATTCTAACTCTAAATGTTACTGCCTAAAACCGAAAAGTTAAAAGATGTAAAAGCCTAGAGGAGTGAAACACTGAATGACGTA…
AT1G66030	GGCCGAGAATACCGTGAATATTTGACGACATACCTCTTCTGCTTGAGACCGCATGTGCTTGCTAGATATGACAAGTTTCTTTCTCAATCTCATTAACATTTTTAGACTTAAACAAATTTTCCTTGATTAATTAAGGACACTCATGAAATTTTTGGCTCCATACTTCTTGCACTATGTTATTCACATCTTCTCTCATTTTGCTTACAAATATCAAAATATCGCCATAGGTACATAAAAACAAAGACATGGCAACAATTTAAAGCAAAAGACTTAGTAACTTAAGACTAGCTAAAAACCAATGCATGAAACCAAACTAGAGAAACGACTCTAAATTACGATTAAAAGCATAATACGTACAACTGATGCAGGTGATAAACTTCATTATGATAGTGGTGAAGA…
AT1G66490	CCTGAGTATCGATTCCGACCAGTGTATATTGAGGAACATCGAGAAATAGAAGTGTAGCTCCATGCTTCACAAGCTCTAGTGCCTTCTCAGAATCCATAGCTTCCTTCTTCTTCGTCTTCACTAATTTAGCGTCGAATTCAATAAAGAACAGCAAAATACAGAGCGGAACAACGAGTAGATTCCAGAAGGCCCAATTTAACAGGCCCATTAACAAACTGGGCCTATAAACCGTGGCCCAAAACACGTGACAACGCGCGATTCACGCGGTTTACTTTATCAACCGACATAAACGTTTATTTATAGAGAAACCTATCTTCGCGTCTCTTCAGATTCGTTTTATTTTTCAATCGTTTCAATTTCTAAAATTCTCCTCTCTCAACGCAATCACCAAATCCAAAT…
AT1G69100	CTGGTGTGGGATTTCAACCTTGTTTGTATCGAGATTGTATATGAAGATTTCATTTTCTTCGTAATCCTCATAAAAATCATCGGCAGTGAAGTAGATGGAGTTACAAGTGATTCCTTCCATGTCCTTAGCAAGCACTGTAATACCCAAACCTAGAAGAATTGACTCATCGCCTAGAGAAACAATTTCCTCCCATTTGTTCACCTTGGATGAATCCATCTTGCAGATTATAAATTCCCATGTTTCAGCCATACTGAAATGTAAGCTCGCGACAATTAAGACATCTCCACGTACAGTGACTATCATGTTATAGATATAGCGATTCAATTTGAGTTTCAGTGGAACTTCAGGAAATTCATCATATCCATAAGGATTTGTTGCATAACCTACAAACTCACGTAC…
AT1G69320	TTTGGTCTATCGATCTCGGTGCTATTATAACGCTAGCATCTACGTCGAGAATCGTTTGTGCGTACACGCAAGAGGGACACCTACTTGTATTTGCACAATCCATCTATATCCTCGTAGGCCCTTTGATTCGATATACATATCCTCGATAAATTATAAATAGTGGATTATGAATAGGAAGTATCAATAATGGTCCTCTCTAAAAAAAAAAAGGTATCAATAATGGGAGCAAATCATGTTAGAAATCAAATCAACATAAATATTGATTTGTAAATTTATTATATGATATAAACCGTTAACTTGATTACTAATTAAATGGAGTAAGTTTTTTAGTTTAGCTATAAAAAGACTGACCTATGTTTTTTATATATCATTTAAATTTGTTCTCAGTTCTAATGTGAT…
AT1G69500	AAGCTTTTTAACCGTGGCTGTTTGATGACCATTTGACAAAATTTAGTATATTAGAAAAAAACAATAGGATAGGGATAATATAGGACATTAGACTATTAGATGGACAAAATGAAGTATTATTTAATTTTCCAATGTACCAACCAATAAGAAAGAAGTGACGCACAGTAAACGACAAAAAGCTCAAGCATAAAAACCCAAACCTTCTCTGCTTTCTAAACATTTCAAGAACCTTGAGAACATCAAAAACTAACACAGAAAGAAAAAAAACAGTTCCTGTTCTATTAGATTGTTTTCTAAATTGTCTGAAAATCATGGAAGTAACTTCCCAATCTACCCTCCCTCCAGGGTTCAGATTTCATCCTACCGACGAAGAACTCATCGTTTACTATCTTCGAAACC…
AT1G69970	AAGGCAATTCTCGGTTTTGAAAGAACCATTTCTCGGTATGTAAAAGCTTTCATCTGCTCACTCAGAAACAGATTTAACATTTGTCATTGTCTGTTGAAAGATGAGATATGTTTGAGTGTATAGAATAGCTTTAGGGGGACTTCATATAATTGGGACTACTTGTTTCATATATGGCAACCATGTTTGGCTTTGATGATGTAACTTTGCTTATCGTCTCTGAACTTTAGAGAAAGCATCGATTACGGTGAAACGATGTCCTCACTTACCTTTAGTAGTTTGGTATATAGTATGATTGCTTGGTCTTGAACCTCGGTGATGAGCTTGCTGGTAGGAAGAGGTTAGTACAACTGTGCAATAGACTAGTTAAAGTAAGTAACGTATCATTCTTGAGTCCAACAG…
AT1G70720	AATGAGATAGCTGGCCGAAAATCATAGAATCATTAACATGAATTTATCACTAGTAACAACAAAGCGACTATGTAATGAATGAATCATCTTTATCCAATTTAAAAATCTTCGAATAGTACGGTTAAAATGAAATTATGCTATGCACACAAAAAAAGAAACACAAAATGCCAAAAACCTTATCCGACGCCGTTTTTGGTGGGAAAACTTTGCGAAATGTTCATGATTAATGGGTACGAATGGTGTTACGGGGTTGACTAACATATACCCTAAAGGATTGTTGTAAATAGTGCTGATGCATGTGATCCTCTTCGCTGTAATTTAGCAAAATTATTTTGCCACGTAATTTAGCAAAATTATTTTGCCAAAAGAAAGAAATGGACGGGTAAGTAAAAAAGAGAA…
AT1G72350	GCCAAACTCGAACTCCTTTGATTGGATCACGTATCTCAGCCGCCCATCTTCCCCAAGGCCTTCTTCTGATTCCTTTGTACCGACTGCTCTGTTTCTTCTTCCCATCTGATGCTGAGCCTAGCCATGGATAAAGTTCAAAGCTTTGAGACATAGAACCAAACGATGAACATACAAAACATCAGAAAACAGAATCGTAACTCACCTGAAGCATGATGTTTGTGAGTAGAGGAGAAGACAAATGGCTCATCGGACTCTAATTCATCGAAATTTCCATCGAAATCGTAGATTGAGCAGTCAAAGACGCCATTACTTCTCCAGGAAGACTTTCCAGATGATCTCGCAATCTTCTCCGGCGCTATGTAATCGGAAATTACAGCTCCTCCGCACATTTTCTCAGAA…
AT1G73050	TAGCGCACATACTTCACCCAGCGTGAAACGAGTAGGGCTTTCTGCAACACACGCAAATGAACCATCAGTTTGCTTAAGCATCACCTGCCATGGCCCTGCATTTTTTTTCCATATCAGATATGGATAGAGAAAACACTCTCTCATGTTCAGGACACTGGAATTGAGAATGATTATGCAAATCTGATAGAGAGACTGAGACAAGCATCACATCATGCTTAGTGATCAAGGAAGTCACAATACAAATAGGTACAGCTATGATATATATTGTTTTAGTCTTGTAAAGAATAGTCTAGCATTTACCAGGATATTGTCGAAAAAGTGCTCCGTTGTAGTTCAACACAAATGGTGCCACTGCCACTGTCTTAGCCAAGCAACACAAACAACTATTATGCTGCTTCA…
AT1G73560	CTCCATGGTCCTCTTTCTGCTACTAGCTTATAAAAAGTTGTCGCCTACAACAAGGAATTTGAAGTACAAAATCCATCAATGAAGTATTCATAGTGCTCAGAGCAAAACTACAAACACACCTTAAATTGATGGAAATAGAAATAAAAGCATGACACAGTGAAAACTTAACAGAGATTTCTATAATTGGTTATACGTTTTAGCAAATTACACCACCCCAACCTCAAATAGTAAAAAGAAAATTCTTGTAAGATTGTGCAAGAATCTTGAAATATTGCCAATGAGCTCCAGTCAATTAATCTTCTGAAGTTTAAAAGTTAACAAAAGTTGGAGTTTCATTTTAACAGAACTGCATAGATATAAAAACTATTTGTATATGACATTCATGGTACGGAAGATAGT…
AT1G74110	CACACCCGATTTGTGAGTTGTGACATTTGCTTTGTCCTTAAGTATCACCACAAGCCAGCTTATATTGTCTCTATAGTTAGACAACCTTTGACCTTATTATACATACGTATATATGGAGCTTTTTTTTCAATTTCATATGGCATATATTTGTGTCACTGTGTGTGTGGTATCAATGTTCAAGGGAGACAGTTTTGTGGTTAACGAGGTCGATGCTTTGTTTGGTCCATACCCTGCATCGTCCATGGCCACCATATTACTATGTTTCGTGACGTAATTGATGATATGTATATCAAATTTCAACTCAAACTAGTTGAATATGAATGATGCAATTATGCACATTGATTTACAGGCCAGCGCTGGATTTAATATCCATTGAGCAAGTTATGAGAAAACAGTGGT…
AT1G74540	TATGGTAATAGCGGCAGGCTTACTATTTTCGAAGTAAGGACTGAACACATTTTTTACGACTTCCCTGCAATAAAACATAGAAGGACACCTTTTAGCAGTAGAACATTTTGAAAAGAGGGTAAATTTGCATTGAGATTGAGAAGGGGCAAGTTACACACTCACAAGACTGGGACAGAGTATTCTGTGCTGAGATGTAATACATTAGCTCGCACAGGGGGATTCGCAACCTGAATATTTTATACAATCATACATGATATTTAGCTATCGTTATACAAACCATTATTCCATTCTAACAATAGTAAAAGTAAGGATATAACATTCTACCTTAAGGACAGGTGCTATCTTTCCATCTTTCAGTGTGAAGAGATCTGAAAGTGACAATGACTGAGACGTTTCACC…
AT1G74820	TGGAGCCTCATTGTTTTCCTCTTCATCGACGGCGTTATCGCCTTTCTGTCAAACCAATTCGCCAAATTCTTCGACCTCAACATTCCTTGTCTTCTCTGCACCAGAATCGACCACATTCTCGTCCCTAGAGACCCTCAATTCTATTACAACGAGTCAATCTGCGACTCTCACAAGAAGAAAGTATCTTCTCTTGCTTATTGCCATGTCCATAAGAAGCTCTCTGAGATTAAACATATGTGTGAAGGATGTCTTCTCTCTTTCGCCACCGAGAAAGATTCTGACTGTGATACTTATAAGTCTCTCATTGGCATCTTACATAAAGATCTCGAGCTTCTCATTGACGATGAACGAGACCTTCCCTTGGCGTTCAAGAAAGACGACAATTTAGTCCAGACAACA…
AT1G75430	CCATGCGTAGGATGAGTTTTCATCTAGAATAACAAATTAACTAATAATAACAAAAATGTAGGTAATTTTATAAATATTGTATATATAAAGATCATAAGTTTATATATTATCTATATGTGGTGTAATCATATATATGAAAATTGGCAAACTCTCTTATATGAATGACACATCATCACTTAGCTTTTAATTTGCCACATGTCCACTTAATAATTAATGTAAGTTAATGGTTTATAGTAATTTATTATTTAATTGTATATATTATAAAATGTTAAATAATTAATTATATAAATAATAATTTTCTTTTATTTTGTATGTCTTTTTCTTAAATTAAATTATTTAATTGATTTTCTCATACTCTTAGATATTTTTCCCTAATTTTTGTAATTTTAAGTTAAAATA…
AT1G75890	TGTCGTTCTGGTCATCATCGCATCATTTCTTATTATCTCTCTTCTTCGTTGATACTATTTTGGTGTATTTTCGTTCTCGTGCTGTTATCTACGACAAGTACTACAAATGCTTTAGTGAAAATCCCGAAAAACACGACCGTTCCGGCGGTAATAGTGTTCGGTGATTCAATTGTCGATGCCGGGAATAACGACGACATGATAACAGAAGCTAGATGCGATTATGCTCCCTACGGCATTGATTTTGACGGTGGAGTTGCTACGGGAAGATTCTCTAATGGCAAAGTCCCTGGTGATATTGTAGGTTAGTTTGCCTGTAATTTTATTTTCATTAAAATTTTCATTGTAGTCTTACACCTTGCATTCTTTTTATTGGATAGCTATATCTATCGAATGCATGAA…
AT1G75920	CCAGGATATCAAGAATGGCCTTGCCTGATTTATTATATATACAATGCTTTATTTTAATTTTAATAACAGCCATCGTTAATAATAGAAATGAGAAGACAAAAATCATACATGGCGATCTCTCTGTTTTTCTTATGTTAAAGAATGTATAATCCAGTTTATGTATTGTTCACTTTATATAATCCCAGAACAACAAAGGAGTTTGTTTACAAATGTAAACCTTTTCTTTTTTGCCAATGGTTAGAAAAGAACGTATCTAATAACAATCCCCTAGCAAATAAGAAAATGACCAAATTAACACTTTTGGAAATTAGTGAAATAAAAATCCAATAAGGTGATTTAAAAACTCATGTTTTTGATGACGATAGCTAAAATTTTATGAATTTAAATATCGTCAAAATA…
AT1G77200	GATGGTAGCATGGAAGCCCTAATCTTATGCACGAGGTACGCCATGTTAGTAATTTCTAATTTCAAGGCATATCTTATAATTATTAAAAACATATTTCATATCCATGAGAAAAATTGCATATTTATATAGTAACGTTTTATAAATTCTGTTTATTTGAGCACTGACCTCATGAGAGTAATTAATCTAGTTTTGATCTTCGGTCCGAATAAATGGTTAATTATAATAAATCTATAGATAAATTGCATATTTTTCAATTTGAAGTTCTTGATAATATTTATTTAATTTCACTTAGCTAGTTCAGTATTCGTTTGGATGTGTTATCAATTCAATATTGTATATATTAAGTTTTATAAAGTAGCTAGTAGCGTAAGGATTAAATAACTCCAGCAACACAATCCA…
AT1G77340	GAGGAAGAAAGGGGTGTTCCCTAGTATGCATACATTCTCGGTTCTTATTAATGGGTTGTGCGAGGAGCGTACCACTCAGAAAGCTTGTGTTTTGTTAGAGGAGATGATCGAGATGGGGATTCGACCATCGGGTGTAACGTTTGGTAGATTAAGACAGCTGCTTATCAAAGAAGAGAGAGAAGATGTGCTCAAGTTCCTTAATGAGAAGATGAACGTTTTGGTCAATGAGCCGTTGTGTGATTGACTTTCTTAGATTTCCTGTGAACCACAGATTAGTACGCTAACAACAGCTGATCCTAAGCATTTGGCTCAGGCTCCATTTACCTTGGTAAAGTTGTAATTTAAATTGGAATCAGCAATTGTTGCGGTTTCGATACATGAGATATTAAAATATAGATG…
AT1G77405	GCACTCGTGTGGAAATCTGATTCAATTTCTTTTGAGTATTGCAGAGTGCTGCTGCTCAGTTTTTGGATCAACACTAACTTTGTGAGAATCTTCTCAACTACAACCGCAGCCATCAAAGTAGCCTTTGATTGCACAATTCGCAAAAGTTGTGATTCTGATATATCAAAAAAGGAAGTAGATGACATAGTAGTTGCAGAAGGATATCATCCTGCATCTCAGATTATCAATTATGTTCCTCTTTCATTTTTCCAGTGATCCATGTTCTCACAAGTTTAAGTTTCCCTATTGTGTTACAACCACTTCTAAACAATTCTCTTCCAGTGCTTTTTGACATGGTCTTTGAGGCTGATGAAAGCAAAAGGCTAAAATCTGCCATCAGCAAGCTAAGAGAGATAAAGT…
AT1G77655	ATTTCCGTTGTTGGCTTTTCACCATTGTAAACAGTTTAAATTGTAAGAATATCCAGAGGTATAACTAAGATCTACTTTGAAAACATAAACAAAATATAAAATGGAGTTGGATTATGATTGAAAAAAGCAACAAGTAGTTTTGAAAGAAAGAAAATGGACATTCTTGAGCATACGAGCTGATATACTCTCAATACGTCATCTTGTGTACTCCGTTGATTTTTCAGTTAAATGCATAATCCAAATATTTAAAGGTGATAGCTAAGCATGTAGACTCATTCACACTTTCAAGATATATCCAATCTTACTATGGATATCACAAAAATAAAGTTAAAACGATTTATAATCCAATTTTCTTACGTTTACATATATATCAATTATCTTGATTCATTTATTTGTCTG…
AT1G77860	TGAATTGCTTAGCACGCATCTCTAGATTGTACTACCCAACTCTCTCGTTAGTCTCCAAGAGATTCCGCTCTCTTCTCGCTTCCACAGAGCTCTACGAGACCCGACGGCTTTTAGGTACCTCCGAGAGTTGTCTCTATTTCTTTATGACTGAGAGGCGCAACGACCATGAGGTTTATGGGAAAGTTGAGTGGTGTCATGTTGTGCATACGTTGCCCCTATTCAATTTGTCTCGAGCACTATCTTGTTACCACTGTTTGAGTCATTGCTTCCTCATGATCATATATATCATTTTGTTTTCTATATGATGTAGGATTTATGGTTTGAATATGATTGCATAATGCATACAATCGTTTCGAGAACTTGCCATAGCCAATTCTTGATTACATCATGTTGATTTAC…
AT1G77970	GGGTGAATCCAATGTGTCAAATCATAACGGTGACATGTTTCAAGAATGGGCCCAAGCCTATAATTCTACTACGGCCCATAACCCTTCGACTCTATTTCCTCCTATGCAGCATCAGGTTCTATATTTTCTCTTTTTCCGAAATAAATTAAAATTGTTTCACTAATTTTTTTTTTTGCTTTTAAATATGTTAGCATGGACTGGTGGTTGATCCCAATATAGAAGAAATTGAAATACCGGTTATGAAGAAGGATGCACAAGCAGACCACGAGGTCTCCGACTATGATATAAGAATGCCTCAGCTCAGTAGCCAATAATCTCAAGGAATTTCAATTTTACCATATATTATTGACATAATTTATACGTTTTTTCTTTTATTTTTTAGAAAAGTTAACAATATAT…
AT1G79780	CCCACTTTCCAAGTTATCGCAAAAGTGAGTTTAAAACAACCAATATATATTTTTTCTTCTTCTTCTTTTTGTTGGGATTGATAATATTTACAAGTTTCAACTTTTAACTTCATTACGAGTGGTCTTCCTCGAGTCCATGTTGTTCCTCTCTTATATGTGTGGTTAGACAAAACTCCCACACACGTGACCTATATATCGTTGTCTCTGCGATCCATATAGTTCCTTTTACTTACCTCCACACAATTCTTGAGGGCTTGCTTTTGGTACGTAATTGTTTGTATCTTCACTTTTAGCTCGAATAGCACATTTTTGTATATTTGCACACTTGCTTATCTGATTTCCTTCTATAATTCAGATTTCATGCTACAAAATGTATCTAATTTTTGCAATCTCTAAGGA…
AT1G79960	ATGGATCATCGCCTAGTTCGAAGCTGGAGCTCAGAAGAGAAAGCCCGACTTTGTGAGAAAGCCATTTGTTTCGGTGGAGGGGTGAAGAAGAAGAAGACCTGGGGCTAAAGAGGCCACCAAAGACTCCAAAATCAAGGGGAGAAGTAGGGCTCCTACCGGGATCAGAGTCTCCTCCTTTGGCAACACAAAAGAAGCCAGAGATGCTAAAGAGTGGTGGGGTGCTATTGTGTTTCAAAGACTCATCAGACGAATCTGAATCACTTGCCTCACCCATTTTTATTATTAGTTGACCAACCAAATTATGATTCCTTTCACCTGGGTGGATGATTCACGGAAACTCATTCCTACAAAAATACACAAATTAATATTTTACCTTTTTCTGGTTTCAGTAGCAATTTA…
AT1G80580	CTTGGCAAACAAGTTGACGATCAAGGCCTTCTTGTCCTGACCACAAACTGTCATTCTCTCACTGATCTCACTCTGAGCTTCTGCACCTTCATCACCGATGTTGGCATAGGCCATTTGTCGTCGTGTCCAGAGCTTTCTTCGTTGAAGTTAAATTTCGCTCCCAGGATCACTGGTTGTGGTGTGTTGTCACTTGCTGTAGGATGCAAGAAACTCAGGAGACTTCATCTCATTCGATGCCTAAACGTTGCAAGTGTAGAGTGGTTGGAGTATTTCGGAAAGCTTGAGACTTTAGAAGAACTCTGTATCAAGAACTGCAGAGCCATTGGGGAAGGTGATTTGATCAAGCTGAGGAATAGCTGGCGAAAGCTGACAAGTCTGCAGTTTGAGGTAGATGCCAAT…
AT1G80880	TGCAGCAGAGACTAAAGGCAAGTTCTGTTACTGAGGTTTGGAATCAGGACAGTCTCGAATTGAGCAGGAGGAGGAGTAGGAGTTTAGACAATGTGCTTCAGAACTCATCCCCTGATTATTTACCTTTCGAGTTCAGGGCTCTTGAAGTTGCACTTGAAGCTGCTTGTACCTTCCTTGATTCCCAGGTCAGTGATTGATTCACAACTTATTGTTATTTAGTATGCTCAGCATTGAGAATAGATTTTCCCTTTGTAGGCTTCAGAGTTAGAGATTGAGGCATACCCATTATTGGATGAGCTTACCTCAAAGATCAGTACTCTAAACTTGGAGCGTGCTCGTAGACTAAAGAGCAGACTTGTAGCATTGACGAGACGAGTTCAGAAGGTTCGGGATGAGATT…
AT2G01200	AGGCCAAGATGTGAACTGCTTACCGGATTCTCCGATGTTAGATACATCCTCTTCTTTCGGCTCCACTTCTTCGTCTCCCTCGCTCGCCAATTTGCCTCCGATCCGTGTCCATGTAGAGGAACCAGGCGGAGTAAGGACTTTGCCAGATCAGAGAAATCTGGGAATTGAAGAACAGTTCGCACGATTCAACGTCGGGAACAAGCATCAGCTACATGACGACGGATTTGCTGCGATCTCTTCACCACCGCCGATGCCTGTCACAATCGCCCTTCCTGCTGCGCCTGTGACTGCAGCCACCGTCTCTAATGAGTTCCAGGCCAGGGTTTACTCAGATGACGAGAGATCCGATCACGGCGTGCAGGCTGGATACAGGAAGCCTCCGACTCCGCGATCGCAGCC…
AT2G01800	GTAAAGAGGGAAAACGACGCCATTTGCTTGGCTTCCAAGGAAAATAGTAGAGACGGTGGCTCCGTCGATGGTGTAATCTTCAATCTCGGCATATTCACGGAGGAACGATCTGATGTTGTCGCGGAAAGTTGCGGCGAGGTTGAAGAAAGGTGGTGATGATGAAGAAGAAGAGATGGCAAAATCGTTAATAAGGAGGACTTTGGGGGCTTTTTGTCTCTCCGTGAGAGCGTCGTATGCGGTTATCGCCATGACTGAAAAAGGACTACGGGAAAAGAGAGAGAGAGAGAGGATTGGTTTTATCATTGGGATCACGTGACAGGATCTACTTGTGAATTGACGGTTTTGCCCTTGTGGCGGCGATCGTGTTTTTTGGTTTGTTGTTGTTAAAAGTAAGAGTGG…
AT2G01920	CGTTAAGGGGAAAGCATGAGGTACACCACTTTGCTTTACTTCAACAAGCCGTTTTTGTATGCGAATGGAAAAAGCAAGCTTACTATAAATACACCAATATAGTCTATATAAAATACCATAATTATACGGTAAAATATTAGCGGTATTTCTATAAGTAGCCACAAAATTTTCATACAAAACAAACATTGTTAAGCAAATTTTGCTAAATAAACACAAGAGATTTTATATTTTTGCGGCTCGAACTCGTTAACTTGTTGAAGAACTCGGTCGAAAGTTTAACAAAAGAAAATTTTGCTGAATTACTTATATACTGATTCTGATTTTATCAAAGGTCCAACAATTTGTTATGTAAAAATGTATATATGAATCTCGTAGTGATTTGAAAAGAGTGTTATAGGG…
AT2G02515	AAATCTCCTCACCGAACCAGAGATTCATTGGTTTGAACGTATATAAAGAGTATGAGAAATTGCCTTGAGAACGATAGCTAAACCACAGATAAGAGTTCAATTTGACTTTAAGCTTCGGACACAGAAATGTCGGAGAAGTAATGAAGCCAAGATTCGTCTGAAGCATCGCCATGTTTTATCTCGCCTGAGAGAAGAAGAAAGCTCCGGTTCCTCGGAGAACCAATATATATATAAGGCCAACTAAAAACAATAAGCCCATCAGGCCCATTAAAAACTCAGTAATACTAATGGGCTTTTAATAAGGCCCATAATTCAATACAGTAAAACAACACAACAAAGCTAAAGAGAAAGAAAAAAACGTAAAAATCGAAGAAGACCGGAGAAAATGGCGAAACCGTT…
AT2G02700	ATTAATCACACACGTCCCCGAGCCCTAACTTGCACAGCAAACAAACACACAGAAAAAGAGGGGTGAACCAAAAAAGCCGAGAAACGGTTAGTCAACTAACAAATCCTCTAACCACGTTACTTCCTAGTGTTAAAGCCCATTTAGAGCCCATTTCTGTTTTCATTTTCGGATAACAATAAGTCAAATCAAGTTAATCAACCACAGTAAACAAATCCGAACGTTGTAAAAAAATCAACAACGGTCATGAGTGAATTTAAGTTAATTTTTTATCACGTGATTAAAAGAAACGTAACGGCTAATACCAACAAGTAACAACGTTCAAAATTCTCTACTTCTATATAATAAGAAGGAAACTCAAGTACATTCTTCCCCAACCGAATGGCCGACTTTCTCATCATA…
AT2G03130	TTCTTGGGATTGTCGCTCTTTCGTATGTCTTATCTAAATCATGCCTTTTGTTTTTTTATTTGTTTATCTGTGGTCAAGTCATGACACGGTTATGTGTGTTTGCAGAGCGACATTGTTACCAGCCATCAGAAGATTTTTACCAAATCCTTGGAATGACAATCTTATCGTCTGGCGTTTTCCTTATTTCAAGTGTACGTAACTAAGATTACCTTCAGTATTCTTTGGTAGCCATTTTTCTCATTATATAAGTTATGGGTTTGTTTGTTATCGTTTGCTTAGTGCTAGTCTTTGAATACTTATTTGGTTGATGTAATGATCATTCAAGATCCTAGGTGTTTGTCTCATTTTCAAATCTGTTTTTACTTTTCTTACTCTATCCAGTTATTGTTCTATCCTTCT…
AT2G03160	GTTCACTTTCGGCCTCTTTGGATTCGCTCTTGGATTACACTGACAAGGACCTTGATGAGTCATCATTTGAGGTTTGTTTTTCCCTTACGTTTTGCTTAGCCTGTTTTCGTTTTCTTTATACTGGAACTTAGTGTACCACATTTTGTTGTTACATCTGAATAGTTTTCATCAAACTATCTTCTATGTTCTTGCAGATTTCATTGTTTGCGGAATCGCTATATGAGATGCTGCAGTATCAAATGGGTTCCCGTATCTTTGAATTTCTCAAAGTTAGTTTTTAATTGATCTTTGACGTTATTGTGTCCGAGTCGCATGAACAGTTTTCTTATACTTAATTTTTTGTTTCCTTCAAGAAACTACGTGTAAAAATTGTGAGGCAAAGAAATCAACGGAAGAGGC…
AT2G03170	GATGTTGCAGGAACTTGTGCAGAGCGCTTTGTTAGAGAGCAACACTGGAAGAGATGATCGAATTTTATACAATAAACTTGTTAGATTGTCTCTATAGAAAACAAAATACTTCTAATAATGTTCTCGTCTTCTGTCTTTGGAACTTCCTGAGACATTGTTTGTTTCCTCAGTAGTTTAATTTTCGACTGTTTTGAATCAACAACAAATTCCTATTGTTTTCATTGATAATAACAATGGATTCACGATCGAGGAACTTGTACAATAACCAGTAATCTTGCGAGTTTCTTTTTTTTTCCATGAATAATAATACCAAAAAATTAGATGTTTAAGGTTTTGTTAGATTCTACATAATCTAATATGCTCTTATATCATAATTAAATTAATAATTAATCCCACGTC…
AT2G03210	TCCGATCAGAACCACTACCGGCGGTTCAAAGTCCGTTAATTTCTCCGAACTACTTCAAATGAAGTATCTCAGCTCCGGTACGATGAAGCTCACGAGAACCTTCACTACTTGCTTGATAGTCTTCTCTGTACTAGTAGCATTCTCAATGATCTTTCACCAACACCCATCTGATTCAAATCGGATTATGGGTTTCGCCGAAGCTAGAGTTCTCGACGCCGGAGTTTTCCCAAATGTTACTAACATCAGTATGTGTTCTTCCAAGTCAAAGTTTTGAGCTTTATTACTTTAGATCTCGTTCTTTACACTACGCATTTGCCTCTGTATGTCCATAGCTCTTGGTCGATTTCAATTTGAGATCTATACTCATAAAAATTGAGTCTTTGTCAGTCACAAGACTAC…
AT2G03740	GCCATCTGATTATTTTGGCGACAGAGTTTGCTAGCCTTAAACCCTTTACAGTTTATTCTGTTTTATTTCTATCTTTCAGTCACACGATTACATTACGAGGACACATGCTCATTGTTTGTAAGAAAATTGAAGTTAAATTTTGAATACAAATTCTTTTGTTATTATTAGTCCAATTCATAGCCAAGTAGAAGCGGCCAATGATCTGAACTTTATATATTTTATATTTTATTTTTATTTAGGTTTTCTGGACATAAAGCTGATGTGAATCGATCAATCGAACAGATGTGTATCTTTAATTTAAAGATCTTTTTGTCACTTTCACGTAATCCCTTATAGTTGGACCATCGGACCACGGTTTTCGTTAAATGTTTTACTAACTAATGGAATTCTGATTTTCCT…
AT2G04860	GGGAAAAAGATAAGCCAGCCAACGCTACTAGTTGAAGTCATGCGTCGCTGGACGAAAGTCGGCCATCTCTGCTAACAGAGTTAGAAGATGCCGGACAAAAGCCCGAGTGAGTCAGGACAGCGGTTCACCGGAAAAATTTCGGTCTGTAAAAACAAAGAACAATCCTCTCTCTAAAAAGTCCAGGAGAGAGAAGAGAGAGTTCTTATTTAGTTATCACAAATGAGCATTTAAGATATACTTATAATGTTTATATTTTAATTAATTTATTCAAAAATTTCAAAAATATACACATATATATTTTTTTAAACTAATTTTTTTCACATGAATTACAAACATAATTTTACTAACATTTTTTTTTTATTTTAACTTCAATTATCTTAAATTTTTTAAAAACACATC…
AT2G07070	TCCAATTCGCCTTTGGTTTAGTGATTTTGAACCCATCTTCTGTTAGATCAAACGGAGGTTCCCATCCTTCCTCTACTACAGTCCAAGCATCTTACCTTGGCCTCTAATGATTTGTGTCATACAAACTTTCCAGTATCCATACCGCTTAGTATCTAGCAGTAAAACCTTGCCTGTACCAGTACTAACATCCGTTGGTTCCATAATTAGGATCTAACCTGTTCAGATATACTAATCTCAGATTGGTTACCCGCTCTGATACCAATTGTAGTAAAAGAACTCTAAGTACTTTGACAAGACAAAGAACACAACTCCAATAAACACACTTTATTAGAACAACTTTCAAACTGATCAATCACAGATAACTTTGGACAGTGTTACGCAACATCAACAACCTGATTT…
AT2G10970	TCCAAATAGATCGTGGCTCAATTGTTGCAATAGCTTTTTGCTCTTGTCATCGAGATTCTCTTTTTCAGTTAGCTCTATAAACATCTTCATCTTTTTAGCATGAGTCTTTTCCTTAATCAATTGGTTTGTTTCACTGTGCATCATAGTTATTTTCTCCAACCTATCCAACTCTTGTGCCTTGAATTGTTAAAATTCGTTCGACTCTTCGTTGACCACTTTCAACGCTGCGCCTTTACCTTTTTTTTTAGCTTTTTCTTAGCAGCATCTCTTTCCATTGGACGAGCACTAGATCCTACAGAGTTTGAGTCACTAGCATCACTCTCGTGGGCTCTTTTAGATCCACTGCTTCCAGAATAAGTATTTCCTCCTATTTGAAACTTCTTTTACCAGCACTTGAAT…
AT2G12170	CGAATTTAGCCACACACACGTGTATTATATAAACACGAATACAAAGGAAGAAGAAGCAAAGAAAAAACAGCAAAGAGAAGTAGAGAACAAACTGAAAATGGAGATATGGTTACTTATCTTGGGCTCTCTCTTCCTCTCTCTCCTTCTCAATTTACTCCTCTTTCGCCGCCGTGACTCCTCCTCTCTTCCGTTACCACCTGACCCTAACTTCTTCCCTTTCCTTGGAACCCTCCAATGGCTCCGGCAAGGCTTAGGTGGACTCAACAACTATCTCCGCTCCGTCCACCACCGTCTCGGTCCCATCATCACCCTTCGCATCACTTCCCGCCCCGCTATCTTCGTCGCCGATCGTTCTCTTGCTCACCAGGCTCTCGTTTTGAACGGTGCCGTTTTCGCTGA…
AT2G16450	GCTCACGAAAGCTAATGGGAGACGTGCTTTTCTCGTTGATACATTGGCTCTGGTAATTTCATTCTCTATGTTAGACCTAGATCTAGAAATTGGCATGAATTTTGTAGTATTAAGAACATTTGGAATCTCTAGTATCTGAAGTTGCTTTAGAAGAAAGCAAGGAATGTTTATAGTTTTCTTTGGGTTTATTTTTGTGAAAGGTGAGGAGTCTTGAAGCTCAAGGAGTTCCATCGAAACAAGCTGAGGCAATAACTTCTGCTATTACTGAGGTTTTGAATGATAGCTTGGAAAATGTCTCTGAGTCTTTTGTGTCGAAAGCGGAAATGCAGAAGGTAATAGTCTCGATTACTGGGAAACTAATTTGTGAATTATGTGAAACTCACTTTTTCTTACTTGTGA…
AT2G17180	TGCTGAAACGGGTACACCTAATGCAAATCCACTTCCTAATCCTTGGGGTGCCACGGCTGGTAAGAAACTGTATTCTCATCCTCTTAATTTCATATGGGATTTTACTTGTAGTTTAAGGTTGAAATATTAAATATAAAAGCAAGAGTGGCTTGTTTTTAAGAAGTGAAAGTTTATGTTTACCACACTGGTCAGGAATAGTATTGATTATAGTAATAATTGGTGAGTTCATGTTCTCACAGTTTGTTGTTATGACTAGTTTGTCTATGAATAAGTTTCTTGGCTGTTTGTTTCTAGTTTAACTGTTACTCGTAATGCACTAAAGATTTTAGAACATATTGTGGGGCTACTTGACAGGCCAGACAACTGCCCCTGGAAGGACAAATGCTGGACTTGGTGGTC…
AT2G17845	AAGATAGCCGCATGAAGTCGAGTTAAGTATATTGTAGACTTACTGAATCCGTCAAGAGATGCAAGGATGACTTCTCCAGGAAGAAGGCTGAAGAATTTCTTTCCTACTTTGGTGTTTGCCACTGAACTTGTGAAGAATCCAGAAACTTTAAGGACTCCAGACAGTATGCTGTTTGCTACACTCTCTGTCATTTTGGTCATCCTCTTCACTCTGCATAGGCAACAACACAATTAGACACCAATACACGTAACTATATGTCATTTTGCTAGAGACGATGAACACATATCGTCTCAGCTCTCAAATTACACTCTTCAGGACACACCAGAACAAATCAAGATCATCAATCAAAACTTATGTCTCACAAAAAGGATTATCAAAGACGTTCACACAAGTTTCTGT…
AT2G17860	CCAGAGTTTGGGGATGGTTAAGAGATGATAAAACATCTCAAGCATTTTTTTTAAAGTTAGTGTGAAATCAAACCTTATCAATTTTGCTTAGTTCTTTTGAAACTCTTACATAAATAGGCCCATTTCATTATGTGAACCATGGGCCTGATCCAAAATGCACACGTGGTAACTGCCGCCGATAGAGAAGGAGCTGACGTGGCGAATTTAAGGTCAATTTGGGGTTAATAGATCTAGCAAGTAGCAATTTAGGGTTTTCATTTTACCCATTTCCTCTCTTTGTACGAACAAAGTGCTTCGAGTTTTTGTTAACCTTTTTCTCTGATCTAATGGCGATGGAAGATCAATCGGCGGCGAGATCTATCGGAAAAGTTAGTTGGTTTAGCGATGGAAAAGGCTACG…
AT2G17940	TGACGTCAAAAAGGAAAGCCTAATGATGCAAAGAAAATTGATCAATATGTTACATTCCTAAAATTTTCCACACACAGTGCAATTGCGTATTGTAATGAAGTATTTTCACTTATAATGAATCCAGGCTATCACAATCAACGTTTAATACTGTTTAAAGTTCTGCATCAGTAAAAACCTGTGCGAGAGAAAGATCTCCGCGAACATGGTGAACAATCTCCGCGAGTAGGCTGTAAGCCAAAGGCCTCAAAGACTCAAAACATGCTCGCCCAGTTCCAACTAGAACCCTAACACAGAAGACAAAGAAGAATACCTGAAAAAAGTCAATACTTGTTTATAGATACTTCAACTAGATAAACTATATGCGGACAAAAGCTGTGCTTGATTTAACCAAACATCTCC…
AT2G17950	GTTCCAAACCCAATTTTCCCCCATTAATTTCCGGGAAACCAAAATAATAAAAGCTAATTATAAACGTTTTCATGAAATTAGGGCAAAAGTACAAACTGAAACTAATGATGCCCTAAATGAAAATGAAATCTCTGCAATAAAGAAGAGTGGCTTTAGGGGCCACGTAGACATTAGTTACAAAAGCTCTGCGTCTTTTAGCCCTCTGCCTCTTCAACAGTACTTTACGACAATGAAAAAGATCGTGATGCGTAAATTAAGATCCCCTGTTTCTCACTGCATGCTCGTTACCGTACGTACTCATAGGAGTTTATAAATCAAAGGGCCTATAGAGAGTATTCTAAGTAGCAACCACTACGTAAAGTTTTACCAAAAAAAAAAACCAGTATGTAAATGTGACCA…
AT2G18620	TTTTCGAGAAAGCACCATGACTACTCTAAATCTATTAATTTTTCCATGTGCCTAAAGATCCAGATCCGTAGAGAAACAAATTTATTAACGAATTTTCAATATTTTAGTGGTGTCGTCATGTCTCACGAGGTGTATATGATAAGATAAACAATCACAAATGAAAGCAAATTGTTCTTGTTTAATCAAATTATTAAACATTAGGTGATCATCCCGCGTTATGCCGCGGTTTTTTCAGATTTTTTTTATTTTTAATTTAAATATAATTTTTATTTATGTAATCATTCACTTATGCAATAAGCAACATTAAAATATCAACTGAAGGAGTTTGGAGATGAATATTGTAGCGGAGTTGGAGATAATCTAAGTCTTAGAATGACGACATTATATAAACTTAAGGAC…
AT2G18640	TGTGGATGGAAGGAGGTGTTTGTCAATGGGATCATATGAGTATATTATGGATCAAGAAGCTACACTTAAGGTTCATGTTTCGACCAAGAAACTATCCGGAAAAGACCGGGTGCCGAGCCACAGGACCGTTATGTCCGAATGCGGTTTTGATCCAACAGTTAAGGGAATTGAGAAGAGTGTTGTGGAGAGGGAGAGCTTTTCTTTATCGAAAATTTGGCTAAGGGGTAAAAAGGAGAAGCAAAAGGGGACTAGTGCTAGAGATTCGGATTGTTCTTTCGTGTCTTCCTCTTCACTCCGGTTTCCAAACCATCGGATTCCTCCCGAAGAGAGTCTTAAGAGCGAAAATTCGGAATCTTTGGAGACGAAAACGCCATCTTTTGCTAGGAGGACCATGCATTG…
AT2G18720	GACCACCAGAATTGGGGTTAATGAAAACAACCATAGGAGCATGAGGAGCCATATCAGCAACAGCACCACCAGGAAGAAGTAAATGATCAGGAATAGCCGAGGAATCTTTGCGTTTGATACAGTCACGCATAGCGAGACGAAGATACTCAGGCATCATCAACCTCTGACGAAGCTCTACTTTATCTACACCAACCCATGCCAGATTCGCGAGTCCACAACCTCTCATCGTCTTTGAATCAGCCGTTGATGGTCGTGAAGCCACGAATTTCTCTTTCGATGCATCGGTTTTTGATACCGGAGAGTCCATTGTAGTCTCTCGCCGGAGAAGAAAAGACAAAAAGATGATTACTTTTCGTCCTGTGATTGGAGAAAATGAGGAATATTCGAAACCCAGATAAT…
AT2G19000	GTTTGCTGAAAAACCCGAGAGTCTATTCGGAGTCTGAATCTGAACGAGCACTCTGCCTCACATTCCTTCTAACTTGTGTTGTCGACTTTGGTTTAAGCGACGATGACTCTCCATCGTAATGAATCACTTGCGCTCTAGCTATTCTCTCTTCCAAATCCTCAGTGCTGAAATCATCTTTCCCTCCAAGCTCATTGAACCCAACCTATCATCAACAACAACATTGATCATCCACTAAATCATATCCTAAAGAAACTAACAAAATGTTCTCGTTTAACCAATAATTATTGTTACCACATAATCATCGACTTTAGTGTTCTTAATAAGTGCAAGAGTAGGTAGAACAACAATCTTGAGCCTCTCAGCCAAGAACGGACTTTTCTCAGCTTGGATCTTCACAAA…
AT2G19770	CGGTTCTTTCCCTCAAGTCACACTCTACATCCCAAATCTGGTTTACCTCGATCTCCGGTTCAACAATTTCACTGGCTCTATACCGGAAAATCTCTTCAACAAACAATTAGACGCGATTCTCCTCAACAACAATCAATTCACCGGAGAAATCCCTGGGAATCTCGGTTACTCTACAGCTTCGGTGATTAATCTCGCTAACAACAAATTATCCGGCGAAATCCCGACGAGTTTCGGTATCACCGGTTCGAAATTGAAAGAGGTTTTGTTCTTGAATAACCAGTTAACCGGTTGTATACCGGAATCAGTTGGTTTATTCTCCGACATTGAAGTGTTTGATGTTAGTTTCAATTCATTGATGGGTCATGTCCCTGACACGATCTCTTGCTTATCGGAGATTGA…
AT2G19980	AAGAAACGCTCGTGGTTCACAACAAGGCCCGAGCCATGGTCGGAGTCGGACCAATGGTGTGGAACGAAACTCTTGCGACCTATGCACAGAGCTACGCACATGAACGAGCCAGAGACTGTGCCATGAAGCATTCCTTGGGACCATTCGGCGAGAATCTAGCCGCGGGTTGGGGAACGATGAGCGGTCCGGTAGCAACTGAGTATTGGATGACGGAGAAGGAAAATTACGATTATGATAGTAACACGTGTGGTGGTGATGGTGTGTGTGGACACTACACTCAGATCGTGTGGCGTGACTCGGTTCGACTTGGTTGTGCCTCCGTGAGATGTAAGAATGATGAGTATATTTGGGTGATTTGTAGCTATGATCCTCCGGGGAATTACATCGGTCAACGTCCAT…
AT2G20470	CCTTCTCACCCTTCTCGTTGATATAGCACTGAAGATACATCTTCGTTTAGTCTCTGTGGAGATAATTCAAGTTAGAGCTGACGACAAGAGAAAAAAAAAGTAACAAAGCTGATTAAGAAATTGGCAAACCAAGATGGTACCTCAGAGATGTTTCTTGGTTCTGAATTTATGGAGACGAGAAGCTGATTAGGGTTTTTCTGGAGCAGAAGTAGCAGAGGTTTTACGGCGACCCTCGTCAATGTGTATATAAAGTTCTAGAAGAGAAAACAAAATGGGCTTTTTTGATATAAAAAATTGTAACCCCAATCAATGGGCCTACTATATTCAGAGCCCAACTAATGCACGTGAGTGGTTCCGTCACGTGTGAAAATCGCCACTAAATCCCCTAAAAGTGAAATT…
AT2G20540	GGAAATGTCAAATATGGCCGTTTATATATTAAGAAAAATAAATAAAAATCGTTTACTAAAAAAAAAATATATTAAGAAAAATAAATAAATTAGTGAATTCACTAATGGGCCTGAATACAAATTTTGGGCCCAAAGATCTCTAGTAACAGAAAATGCGTGATCGACCAAAGCGTCAACAAAATCCTGATTTCTGAGCTTTAAACCCTAACCCCTCTCTTCTCTCTTCTCCACGCCATTTCCAGAATTTTCAGGTACTTCCTCTCGCCATTTTCATTATAGATCGAATTCTTAGTTTAAGCGAGTAAAGCTTCAGATTCTTCGGCTTCAATTTTGTGATCTAAGTTTTTGTTTCGTTTCAGCTAATTTGCAGATTATCTTTGTCTCTTTTTCGTTGATCCA…
AT2G20660	CCCTTATGGGTCTGAGTCCATTAGCTTGTTGCAGAACCGCAAACCAAATAGATAAGGAGAAGAACCCGAATCCCCAAACCCCAAAATTCCCCAGATTATTCATATCACAACCCCAAAATCTCTAGTGATTTCACAATGCGGAATCATCAGAACATAAAGGAGACAATAAGATCAATAAAAGAGCTTGCTTCAAGTGAAGTCAAACCACAAGAAACGAAAGATCAAATCGGCTGAAAGAGAAAGTGAGAGCCCAACAAACCGCAACTAGAAGAGATTATGACAGAGAAACAAACACTCTGGAATCACAGAACAGCAATTGACTTTGAGATTCCTCGTTTGGGGAGAAAGTTAAAAACTTTATAGAGTTCTTCTCTAATCTATTAGTATAATATATGTTTG…
AT2G21110	ACCATGTCGATTGTCCTTGCTTTAATTCTGCATTTTGAACCCCTGTGCGGCCAAACAAACATTCTGGTTTATATTGGAATCTGTTCGTTAATGGGTGCTCTCACTGTAAGTTGGTTCATCTCAGCATACTCGAGCTTTTATTCAATTTTATACTGCACTTGTAACTCTAATATATCTTGTTCTTGGTGTCTTTAAACAGGTTATGAGCATAAAAGCTATTGGAATTGCGATAAAATTAACAATGGAGGGAGTAAGCCAGATCGGGTATCCACAGACATGGCTTTTTGTCATGGTTGCAGTAACTTGTGTCGTTACACAATTGATTTACCTAAATAAGGTAAGCTCTCTACAACAGATTTGTTTGGAAAGCCTTATATATATATATATATATTCTGGAGT…
AT2G21420	AGAAACAAATGGGGGAGGACATGGACACGAAGAGTTTGAATTCAGCGAAATCTTTGTGCACCAACTCATTCACACCATTGAGTTTGTGCTTGGAGCTGTTTCCAACACTGCTTCTTATCTTCGTCTCTGGGCTCTCAGGTACAAAATACTACTTGCTTTCAAATAGTCCTGATTGTCATCTACCAGATAGTCCTACCAAAACTAGCACTTGTCAATATCATCTAGCAGTAGTATTCTGTTAAATTCATTGGTTCTTGATGGCTTAATGTCGAAGTATTGGTTTGCGCATTTCGTGACTAATCTTTATGCTTTGCTGGGATTCCTATTCAGTCTCGCCCACTCGGAGTTGTCGTCAGTCTTCTATGAGAAGGTCCTTCTTATGGCTTGGGGGTAAGTAAA…
AT2G22750	TTGGGGTGAGGTAATAGAGGGATCGAGAGATTAGTTGTCTCTTGCCTGTCATTTCTCCAATAGATTATTAGACTAACTCACGTGCTTTTTATTTTGAAAGGCTGATTATTTCAACACTTCCAACAAAACTTTATGAGTACGTATATATAAAATAAATTAATGAGTTTTCTTAACCTAGATTACCATGGTTGCACAAGACACTAGACCCTCAAAAGAGTCAGCTGTGTCTCTCTCAATAACTATTCGCAAGCACTTTATTTTCTTAAGAGTATAAATTTTGCAAATATATATCTAATTAAAGGGGTCTATATTTCAATTATATTCTTATATGTGTAACTCATTGGAAATAACATGCTTCTGTGTTAATATTACCAGTGTATGGTAAAAAATAAAATAGAA…
AT2G22760	AAGACAAAATTGGAAGGCCCCTTAACAGTGAGTTTGATTAGGACGACAATAATAAAATGAAAATGATTGGTCCTATCCAAACTCATTGACGAAATAGTGTGTTAATGTAATAATATGATATATAAAAAAGAAAAAGGAAAAGAGAGTGTGTGAGTAAAAGATTGGTCGTCAGCTGGATTTATGATATTTCGGCGGCATATCCCGTCCCCACCGCACCACCAACCGGAAGGACCATGGCATGGATACACATTTGTCTCACTTTATATCATAAATAAAAAAATATTATATGTTATCCAGATTTCGTATCCAAAATTTTCTAACAAAATCTCCATTTTATAATTCTACTGACCTTTTTAAAAGGCACTGTTGTGACTTCATTTCAAGAGATACGTACCAAAT…
AT2G23570	TGAGCAAAGATGACCACACCATCTCGGAAGAATATCAACGATGGATGATCGATAACTATCCGCCGAATTTAGTGATAGAGATGGAAGGGACGGATCATTTGCCATTGTTTTGCAAACCTCAACTACTAAGTGACCATCTATTGGCAATCGCCGACAAATTCTCTTAAATAATATTTTGATGAAAATGTATTTGGAGCTGCAATCAATCTCTTCTAAAGAGGCCTGGTTCATTGTCTCTTAATGATACATCAAGTGTGTGTTCTAAAATTGATATTTCTAAAGGTTCAGAATTTATTACTTACTTTGGTTGAAATGAGAAATCTAACAGTCAATGTAGTGTTTGTTTCGAGAATGACCAGAAACTAACAGTCAATATAGAAAGAGTATGAGGAAAGTGAC…
AT2G23970	TCCGGAAAATGCAAAACTGTTAGCATATTCAAGCATGTACGAGGTAGAGATGTATTCAATCAAAGATAACTTCCTTTGCATTCAGGGACATCCTGAGTATAACCGTGACATCTTGTTCGATATCATTGATCGTGTTCTTGCCGGAGGCCACATTAAGGTTTTTTTCTAACTCTCCCTTTGTAGAATATCCATTTATTTATAATTTGTATCCTAAAACAATTGCTACTTACCTAATTAACTTAATGTGCAGCAAAACTTTGCCGAAACGTCAAAGGCAACAATGGAAAAGAATGAAGCAGACAGGAAGTTTTGGCAGAAAATTTGCAAAAACTTCCTCAAACGTCAACCCTCCTTATTAGTTTGACTCACAAATCTTCATCACACTTGTTTAATATATAT…
AT2G24140	ACGTCTTCTTCTGGCGTTTGGACTACGCAGGAATATCACTTATGATCGTCGCTTCTTTCTTTGCACCAATCTACTACGCATTCTCCTGCCACCCTAACTTCCGTTTACTCTACTTATCCTCGATCTCGATCCTCGGTCTCCTCGCTATCATCACTCTCCTCTCTCCCGCTCTCTCTACGCCGCGTTTTAGACCTTTCAGAGCTAATCTTTTCCTTGCAATGGGATCATCTGCTGTGATACCTGCTACACATGTGCTTTGCCTTTACTGGGATCACCCTAATGTCTTCATCGCCCTCGGTTACGAGATTGCCACGGCTTTGTCGTATTTTGTGGGAGCAACGTTTTATGTCAGCCGTGTGCCTGAGAGATGGAAGCCTGGAGCGTTTGATATGGCGGGAC…
AT2G24370	GAAGTGGAACGCATCGAAATGGCTTAAAGAGACGACGTTGTTTTCGACGCGACGTGGATGAAGCCGGCGACGGCGCTGATGATGGCATCAGCCGTAAATAACATGAAATTGGAGGCTGTAACGTTATCCAAGTCGCCATTTTTTTTTTGCTCTTTCCTGAATTCCTCAATCCAACTTCCGTGGCGGTTAATTCACACAAAGTCCGTCCGCTACAGTAACTAGTGGGCTGATAATGGATCGTAGGAAGGCCCATTAATTTCGATTATTGCTGGTATTAGTAGGGACCAGTACAGTACCCACACAGGCTATGGACAGCTCAACAGCAACTAAGTGGCGGATACACAAATGACAAATCTGTGGAATTAAAAATCCGGGACTTGGTCCATAGTTTCTCAAGGT…
AT2G27700	TAGGCCCAGTTCTTTCAAGCCCATATTTATATGGGCTCAATATTTCGATTGACGGGTAATATTGATGTTGAGAAGAGAACGACCAGATTATACAATTCTCTAGTTTTATTTTGTTTGATGGATGGGATTTCACCTCTAACCTCGTCTTCTATAGCACCTTCTTGGTCGATGACATCAAAAGTAGCTTCAACTCTACACCTGTTGTTTCCGAAACATCGCCTGCGTATGGCATTTCTCGGTATATGTAGTTGACAAGTGATATGTTTTGCAAGTTACTAATAAATTTGTGGTGTCAAAGTTTTAGCATAGTCTAGTTATTTTCTCATACGAATTATGATGTATTTACATATTGGACGGCATTGAAGGGGGAACAATTCAAGACTAGAATTTTTTTTTTAT…
AT2G27750	GCCAAAGACCGTTTCTAGCCGACTAACTCTCCTTTTCTGAAACACAACATAAAATTAAAATGTATCAGAACTGATAGGTCAATTCCAAAGTTTGAGAGTAGTGCATTAAGGACTTACTTGACGACGAAGGAGCCTTCTGGTATTTAACTTCACCCTATCAATTGCTTCCTCTAACATAATCCTCAACTTATCATCTTTTGGAAAATTCAGAATCTTCCTCAGATTCTCCTTCATAACCTTATCATCGTTACTTAAGCTTGTTAAATGACCAGCACATGTCTCCGAGAGATGTATTTTCAGGAAATCTTCAAACTCTCTGACACCTATGGATTGCCTTAGGCCTCTAGTATAGTCGGCTCCTGGTTTGTAGATGTCATATACTTCATCAAGTAGTCCAGC…
AT2G28085	TTTTGGTTACGTGCATTGCTTGTAGCCTTGGACATTGGTTTCTCATCGTTATGAAATTGAATAGGAGATATGGAAAATATCGTACGCGGTACGCATGTCATTTGTCAAACACATGAATCAAATGCGTCCCATTCTTGATTCGACCGACACTGTTTCTATGTAACGTCCGTGTATTGCATTTTGATACAATAATTAAGTTTAGTGTCTTTAAAATGCATCGTAACAAAATAACTAACATAGACTCTTTTTTTTTTTTTTTTTGTCAAGGACTCAGATGCCTAAACAGCTTTAAGATCAAAACTGAGTGGATTAGCAAAATATTTGTATAATACTTATTATTTCTTGAAATTAGTTCTAAGAGCATTTCCATTGTGTTTAAATTTAGATATCACCCACTAA…
AT2G28440	ACAGAGGACGTGAAATTCGGCAAATGTTATATCCATTTCTTCAAATTCAGTAGCCACTTTTGGCATCAGCAAAACCAGAAGAACAAACCAGAATAGTTTCAGGGAAGAAAGAGAACTAAAACAAGAACAAGAACTAGGCTGGAAAAACAATATTAACTACCATTCAAGTTAACGAACCGAGACACAAACTTGAACAATAAGCATAACCTCTGCAAATCTTGCATTAACATTCCTAAGAAACCATGGAAACAACAAGTTTCAGAGAAGAAAGTAGATATACCTAAAATTTCCAAGCATTTGACTTCTACGCACAACTAGAAAAGCCGGTTGCTACTTTAGACCCTTGTGTTGAATCTCGCTGCTCGCCTCTCTCCAAAGCAGCAAAGGTTTTATGGAGCT…
AT2G28610	TTAAAAGGAAATGCAGAGGCAAATTGCAATTTGTCTGCATGCATGCATTTATAGTCTTGTCTCTTAGTATTTTTATCCCCTGTAATTTCTTACAATGAAATAAAAGAGAAAATATCGAAAAAATAAAGATATCGATTCTAAATAAACTTACTTTTACTAATCATATGGTTAGTTAGATTGGTATCATGCGGTCGACCTAAAAAAACACCAGTTATGCATGATCAGTTTAAAAAAAGTTTTTTTTTTCTTTTTTTTTGCGTTTCTCTTTGATAATAAATATATATTACTTTCATGGCCTATAAAATTCATTCTCAATACAATAATATTGACCTTTGGTATTTTACTATTATGACAGTTTTGATTAGTAGTATTATTTTTAATTCACTATGAAGTCAAATT…
AT2G28680	CCCGCTTCAACAGAGCTTTAGAGTCCCTCCGATCTCTAACTCTTACGGTTGTTTACCGGCGACGACAACGACTTCAATGCTGAATTTTAGAGGTTGCTCTGTTCCTAGAATTGCTACCGGAATTGAAGTTGCAACTAAACGACAACGATTTCATTAGTGTTTTTGTTGTTACAATTATTTTTCTTTTATTGCTCTGTTTTTTTTTTGGTTATTTACTTAGTTATTTGGAATTATATTATTGTAAAGATTTAAAAATCGTTTTTGGAGGGTTTAAGAGTTTGTGTGTATATTGGAGTATAAACGATTTGAGATTCTGGAGTTTAGGTATTCATGAATTATACTTATATCATCATTGATCCTGATTCCATATAGTATACCATGTTCGATTAAGTAGCTAAT…
AT2G29040	TGGCTTTCAGTTCTCAAGCATTTTGTTATGTTATCTAACATTCATTGATATCAAAAGTTCCATCTGAAAGATTATGAGAGACCATAGCACAAACTGTTTTGATTTTATTTTTTTTTCAATTTTGATTTCTACTTAATACATTTTGAAGAAATATAGATTTCAAAGTATTGTAGATCTCACATATGTAGCTTATCATGTGGACAAGGATAACCACACATACATGTTCCTTGACCACCGTCACGGTCACAATCGCCACTAGCATCTTGTCCAAACTTAGTCTTGCATGACCCACTGCAATCTGTAATGACACCACACGAGCCAAGAACCGCCATGCATCCCATATTTTGTTCAACTATAACCAACAAAACCGTTCTATATTTAGATAACAAAATATTTACT…
AT2G29150	GGGTATAACAAAGCCGACCACAGAGTATACAGCACAAGATTACTCATTTCTGATGGCTACAAATCTCGACTCAGCTTTTCATCTCTCACAGCTCGCGCATCCTTTGTTGAAAGCATCTGGTTCAGGGAGCATCGTGCTCATGTCCTCTACTGCAGGGGTTGTACATATCAATGTTGGTTCCATCTATGGAGCAACTAAAGGTTTATATATACTTTAATATATACTCAAACTATTAATGATCCTTTTACGTTCTGAGGCTAACATATAAATGAGTATTGTACATATATCTACGCGTTGTAGGAGCTATGAATCAGCTAGCAAAAAACTTAGCATGCGAGTGGGCAAGGGATAACATAAGGGTTAATTCTGTCTGTCCATGGTTCATAGCAACTCCTTTAG…
AT2G30370	AGAGTCTTCATCAGCGACGGTTTATGTTGGTGGAGATAAAGGGAAAAAACAACCAAAAATCGATGTTAATCCGAAAGAATGACCCCTTTACTAAGGCTATTACGGTTGAATATAGTGATTCTTTTTTATATAGATTTTAAATTGATGGTTATGTTTAAGTGATCAATCAACAATGGAAATTTCGCTTTCTTTCAAGGCTATCAGCTATGTTTTGGGGTTTCCAAATAACTTAATCAAGAAAAATAAAACAAAAAAAAATTGATATTGTCCGATCTAATATCACACAATCTTAAATGTACAAAAAAGCTTCTAAACCCACGTCAGAATTAATATTTCTCGACACATGATCAAAGAAATAATTTTAAGAGACATAGCCTTTAGTTATAACAAAATTATAGT…
AT2G30730	CAGTGAAGCTCCTCCAAACCTAACAAGACTCAAGTGTCTATCATCTATATAGTTTACAGAGAAACTGATACCTTGAATTTGGAGTACTTGTAATTGCATCTCCATGGATGATCTACCAACCCATGTAACAGCACCAACTATACTAAGGTCAGTATCTACACGAATAGGTCTTTTCATGATAATCCTATCCACTGAAGCAGTCACCAAAATCATCGATCTCGCACTGCTGTCACCACCACAATGCTGTTTCAGTAAAAGCACACAAAACAAAGTTATATTCAAATACTCAGGATGCAAACAAATAAGAAGGCAAGAGCCAAAAACAAGAACCTTGAAGGAGATGGTTCCAGCAAGAGCGTCAAGATCTTCAACCAATTTACCAGTACGAATCTCATTCCA…
AT2G31050	AAGTGAACCCAACAAGCCAGCACCAAAACTGTAACAAAATATTCAACACAAATTAAGATTGATTTAAAAAGTCCTTAACGAGATTTTGATGTTCATTGCATGAGAAGACAAACCTAAGTGCTATCTCTGGGGTGTATGAGATATAAGCTGAGACTAAACCAACACCACCAATACCGAGTGTGAGAACCTGAATCTTATTTTTCAGCTGCAGAAAACAATCCAAAAGTCAAGAGACTAGGAACTGAATGCTTCAAAAGTAACGGAGTTGCCCATGAAGGTAAAGAGTAGTGCTTATACAAGCTGCCTTTTCATGAGATAGCAATACATGATATTTGTCATACCATGAAAGGATTAGCTAACCAAAGAAGGTACCTTAAAATATTGTTCCCTGTCTTTAGC…
AT2G31480	TGAGGGGGTATTTTTGCTTCAAGTTCACAATGAGCATTACTTGTTAAGACTATACACCTACCCACATACACCATTTGACTCATATCCAAGTTCAGGGGTTTGCTTTCAGGATAACCATTTATTTTGTTTCGGACCTTGATTTGGTTCAATGCTTCATTTTATTTTGTGCCTCTAGAACAAGTGTTTAAATCCTGCATATGCTGAATCAACACACACAATAAGTATGTCAAACTCAAGGGAAAACTGAGTTTTGTTTATTTGCATAACAAAGTGTAGTCATTACAACAAACTTTTCCAAAAAATAAATTATATCCTTGGGTTCCAGATGTTGATTGAAATGAAAAAACAAAAGCGGGTTTTAACATCCTCGTCTTGAAATTTCACATTGCTGAGACTTTA…
AT2G31500	TGGGCCTTTCTTAAATGGCTTTGGGCCTTTCGTAAATGGGCTTATGGGCTTAAGTACTTCAAATCTGATAGTATTTGGTTTATTGCAACAAAAACAATAAATGGAAATAGCGATCTGAGCTGACCAACCACAGTCGCGGACAGAGCTAAAACCACCATTTGAAGAAGGAGAAGAAGAAGAAGACGATTCGGTGAAAGCGAAGATGGGTGGAGGAATGGAAACGAACAAGAACAAGTTCATCGAGGACTGGGGATCTGCTAGAGAGAATCTCGAGCACAATTTCCGCTGGACTCGTCGTAACTTCGCTCTCATCGGAATCTTCGGCATCGCTCTCCCGATCATTGTCTACAAGGGAATCGTCAAAGATTTCGTGAGTTTAAATCTCTCTATCTCTATCTC…
AT2G31760	TCAAGCCAATGTTTCAGTCGAAAGACTTGTCATAACCCAATCCAATGTTTTGACCCTCAAGTCCCTGTCTAAAGACTTGTCATAACCGAATCCAATGTTTTGTCCCTCAAGTCTCTGTCTAAAGACTTGTCAGTTTTAAAGCCGTGGGTAACTGTTGTCTAAAGACCGAAACAAGAAACCAAACATGATCCAGATGTCTGTGTGATTTTAAAGCCGTGGGTACTAAGAAGGATCAATGTTCAGTCTCAAGTTTCAGTCTAAAGACTAAAGTTTAAGGTGTGTACGTAACTTGATATTTGACCAGAAAACCGAGACCAAGCCCAAGTATATTTGTCTATATAATAAGCCGTGGCTAAAGGATCGGTTTTCAGTCTCTGATCAAATCTCTCATAAGCCAAC…
AT2G32050	AGCGGATACGATTTCGGTTACTTGTTGAAGCTATTGACTTGTCAGAATCTTCCCGAGACGCAAACAGGGTTCTTCGAGATGATCAGTGTGTATTTCCCGAGGGTTTATGATATCAAACACTTGATGAAGTTCTGTAATAGTCTTCATGGAGGTCTGAATAAATTGGCGGAGCTGCTTGATGTTGAGAGAGTTGGGATTTGTCACCAGGCCGGATCGGATAGCTTGTTAACGTCGTGTACATTCAGGAAGCTGCAGGAGAATTTCTTCATTGGTTCAATGGAGAAGTATTCTGGTGTTTTGTATGGTTTAGGTGTTGAGAATGGTCAGATTGTTCATTGATAAAAGCTTAAAGTTTTAAACAGGTTATGTTATTTATTTTAGATTATTACATCATAGGTT…
AT2G33260	CCATTCTGAAAGGGATCCAGATTCCACACCCTCAAGTGTTTTGCATTTATGTTTACAATGAACACAGATTTTGTTTAACGTAACATGGTTTGTGGGTTTATTTGAATGTGAACAATACTAATATAAACATAAATGATAAATGTAAATCCAAACAAACAATCAAGTTTCGAGTTGTTAATGGAATGAACAAATGAATAGAATCGTAGATACCGTGGCATTAGTACAACTGAAGCTGCAAACGCGGCCAGAGGAACCACGATAGAAGCGGAAGAAGGGAAGAACATGAATGTTAAGACTTTGACATAAACTTCTATGTTCTTCATAATTCACTTGTAGAAACTCTACTTCCGGATTCTTCTCTGCAATTTTACATATCTGAAAATATATATATATCTAAGT…
AT2G33270	AGCTCTCGAGAACGTTGAGGGAAAGAATGTTGCAATTAGAGCTGGAACTCCAAGGACAAATAGCATCACTACTGCTTCAAACCCATCACGAGCTCTTGCTGGTTCATTGTATGAGGCTCTCCCATTAGTTCTCCTATCACGCTCTTTTGATGAGAAACTTACAGACCCAAGTCTTCCATTTCCATTTGATTGCTTAGACACAAGCTTCCATGTGTCGAGGAGCTGTTTCGGGAAGCTAACAGCATATCCGATTAAACTGGTAGCTAAGGCTGAGAAAGCAAAGCCTTGAACAGCAGATAAGGCAGAAGGATTCACAGATAGAAGAAGAGAGATTGGGTCAATGGTTGAAGAAGGTGCAGCAGGCACAGTGATTCTTGCAAGCCCCAAAACAATTAGATT…
AT2G34370	TTGCTACCCGCACATGTTTACATTGCATGGTAAATGACATGGAGTATGGACAGTCCAAATTAACTATCTAACGATGTGAAGATTTACGTTGAACACTTACTTGTAAAGCAAGAAATCTTATCATAAGAAAACTATTCACCTCTGAACAGATGGGAACAGCAAGTGCGATGGACACAGTTTGTGGTCAATCGTACGGAGCAAAAATGTACGGTATGTTAGGCATACAGATGCAAAGAGCAATGCTTGTTCTTACTCTTTTATCTGTTCCTCTCTCCATCGTTTGGGCCAACACAGAGCACTTCCTGGTCTTCTTCGGCCAAGACAAGTCCATTGCACACCTCTCTGGCTCCTACGCCAGATTCATGATCCCTAGCATCTTCGCCTACGGTCTTCTTCAAT…
AT2G34440	CAAGTGGCACGTCTTCAATGGACAATGGGTATTCCAATATGCTAAGATGCTACGAGATATCTAATTTATCTAACACAACTCAATTCCAAACCAAAAATCTGATGCCAGCTCGACAAGACAAAAAATCTAAGCTCAAAAATGTCAACAACCAATAGAAATCAAGGCATTGACGATATCACGAGATAAGCAAATTAAATCTTCAAGTTTTGCAATTCATATGTACGTTATAAATACCCAAAAACCTCACCGTAACCTAGCTATCCAATTTCATCACATCTTATTAACTAAAGAGCCTTTTACTTGCGCCACACTCTCACCGCAATGGCCGCCTCGACAATGGCTCTCTCCTCTCCTGCTTTGACCGGAAAGGCCGTTAAGCTATCCCCGGCGGCCTCCGAA…
AT2G34990	GGAATCACTTTCAGGCTTCGTGTAAACTATTGTATCTCCTGTAATATAAAAAGTAAAAGAAGACTAAACATAAAAACCCAAAAATTTAACTTGTGATGATTCTGCATTAGAAAATTTTGCAATTTATTATGATACTTGATTAGGCGGATCAGTTATTAGTTTAGTTTACTAAGAATAGAGATTTATCTCAGAAACTTTAATGTATAAGATGTTAGGAGTCAAAACATTAGCTTATATTAACTCATTTAGAAAAGATTTTGAAGTTTTAGATAAGATATATCACCATATAATTCTCAAAAACAATTGTTAGGATTTTTAATTAAAATCTCTATATACTAATCATTTCTAAGAGATTGTCACCACTAATTGTATAGTAGTGAAAGTTTTCATCTTTAGAAG…
AT2G35700	AGTGGACGCCTTCGACTACACGGACCAGTATCTTGGCTCTGTCTTAGGCCGCTATGACGGAAACGTTTATCCAAAGCTTTTCGAGGAAGCGTTGAAGGATCCACTCAATGACTCGGTGGTTCCTGACGGCTACCGTGAGTACATCCGACCGTTGATTAAGCAACGCTTCCGCTCTGCCAAACTCTAACTCTTTCTTTGTGCGGCTAAAAGGGGCAACACTGTTTTATTTATGTTATATTTTATTCATGTTTTTAACAAATGTGAAGTAAACTACAAATATCTTAAGTTATATGGGTGATAAATTAATATTTGTAAAATATCACATTTATTTATCTATGAAGAAATAAAACAGATTAATTGCATATACAATTTTGTGGTTGTACTATTGCATTTGCATGT…
AT2G35740	AATTGCTTTATGGCCAATCGATTACCCTGCAAATAGTAAAATCCAACATCAAACAACTTATAAAAATGCGGTGATCGTTGTCTTCTATAAGTCCCGATCATACCTAAATTCGTGTATAAAGAAAACACTGGAACACACTCATAAGTCATGACTGATAGCGTCTCACTCGTATCCACCAGCGCCACTAGTGGAACTCATGCACATTTTGCTAGATTAAAAAAAAACGCCAAAGTAGTAGCATGCTCTCTATCTATAACGTTAAAACCAAATAATTCAAACGTAGCTTAGAACTTCATCTCTGTTGGTTGTATCCGGAATAAAAAAATTCTTATTTACACAAATTGAGATGATCTGAAAATATATGTATCCCTTCTGGCCAAAATATGAAAATTACATGAC…
AT2G35890	GGTTTCACGAACAAAGAGGCCTGAGTATAAAAAAACAAATCGGACGCTTCGAGTTTTTCTTGAGGAAGAATCCACACACACACAGAAGAAGAATCTCATCACGAATTTTAGCTATGGGTTGGATCTGGATTGACGATTCATCCGCCTCTAAAGCCGGTGCTGATCTCACCGATAAACCGCTCGGAGATTCTGCCGCCGCCGCCGAAAATTGCTCCACGACCACGGTGGTAAGATCTCAGTGCAAGACGGAGGAGGTCGAGCCTGGAAAGTTCGTCAGGAAATGCGACAAAACAGAAGAAATCCTCCGCCACTGTTTTGGGAAGTGAGTGTTTCGGATATTTTCTCGCTTTTGATCATAACCCTAATTAAGCAAAAGATAAGCTTTTAGATTTTGAATTA…
AT2G36450	GACAGAGCGTGTTCTTGCAGCTTGCTACAAGGCTCTGAGTGATCACCATGTCTTGCTAGAAGGAACACTCTTGAAACCTAACATGGTTACTCCAGGATCAGAGAGTGCGAAGGTTGCACCAGAGGTGATTGCTGAGCACACTGTCCGTGCTCTTCAGAGGACAGTTCCAGCTGCTGTTCCAGCCATAGTGTTCTTGTCTGGTGGACAGAGCGAGGAAGAGGCGACAAGAAACCTTAACGCGATGAACCAGTTGAAGACAAAGAAGCCTTGGTCGTTGTCTTTCTCCTTTGGAAGGGCGTTGCAGCAGAGCACTTTGAAGACTTGGGGAGGAAAAGAGGAGAATGTGAAGAAGGCTCAAGAAGCGTTCTTGGTCAGATGCAAAGCTAACTCTGAAGCAAC…
AT2G37030	TTTGGTGTTGGGAAATGGACCGATATAAAGAACCACTTCTTTCATTATGCAGCACACCGCAAACCCGTTGATATCAGAGTATTTCATCATTCATTCACCTCAAAAGCAAGCTCTTCATTTAGTAGTGATTGGTGACTCAGTTCTTCTCCTCAATGCAGGACAAATGGCGTAATCTACTGAAAGCAAGTTATAACGAAAAGCATAACGATGGACAGGTTTGCTTTTTTCTCTTCCTTTGTCAACAAAAATTCATATTCTGAGAAATCCTCTGTAACACAAAGTTTGAGATGTTCAGGCTGAAGAAAAACGAAAGTCAGTGGCTCGCTCTATACCGAAGGATATTCTACATCGTGTAAGAGAACTTGCTTCACTCCATCCATATCCCTTCTCCAAATCACC…
AT2G37140	CACGTCAACGTCTACATACCCAACTCTCTTAATTTCAGCGCTATGCTAACCTATAGCTTATATTGGCCTATTATCTTAAATACAATTATTATTTAATATATATGATTATAAAAAAGTTTTGGCCTATTATCTTGGTTCCAACAAGTTTATCAATAACAAAATCAGTTGACAATAAAAAAAAGAAGGTTAAGTGAATTTACTTTTTTTTTTTTTGAATCTTATAATCCTTTTCTGCTTTTTTTTTTGTGGTAAAATTTATGCTACCTCAATTTAACAGATTCTACCAGACTTACCCGCATTTTACCTTCCGTTTAAGATATTGTTACCAATTTGGAATCATTAGCTCACTTCAGAAATATTCAGTACTGTTAGAGTTGTTAATTTTTAACAAAAAAAGAA…
AT2G37810	TTTTCGGGTATGGATTCACCAAATAACTCTTGCAAGTTGTAACTATACTTTAGCGCCGAAATTAGAAGAAAGAAAACAAAAGTCACGACATGAGATTTGTAATGGGAAACCCAAATATTGCACTAGAGACAACTCCCATTGTTAGCTTCGATGCAATCGTAAACATTCTCCAGCCCTTACTCGGAGTCGAGTTTTGACTCGCCCCAGCCATTGGTACCTGACCCGGATTCATATTATACCCGTTCATGTAATTGAAATTATTGTAATTATAGGGATGATAATTAAAATAAGGTTGTTGTTGACCCATCGGCCCATACGCATACGGGTAACCAAAATGTGGTTGTTGCCACTGCGTGGGCGGTGACGGTTGTCCACCTTGTTGCTTGAGTCCTCTGCTCT…
AT2G37880	GTTGGATTTGGATGTGGCATTGTAGGTCAAGGCATTGCAAATCTTATCATGACTGCCAAACGGTAACACACATCTCTTTCTGGTAGCTAAAATCGAAAGGGTCATGTAGTTCTTGGATTTGACTTACTGTTTTCTTTTGTCACTCTCTTCTCTCAGAAACATAAATAAATCAGAAGAGAACATCCCGGTACCACCGCTAATCAAGAGTGCAGCTCTCTGGGGTACATACATACTTATACTAGCTAGTTTCTCTACCTTATTTACTTTCACTGTACTAAATCTTAATCTCCATAACAATGGTTGATTAATTGCAGGTGTATTCTTGAGTGTTTCTTCGAATACTCGTTATCAAATCATCAATGGTCTAGAAAGAGTGGTCGAAGCATCACCTTTTGCCAA…
AT2G38510	CATTACATCCTACGCCTCCCAAATTATACAAAAGCATATACCCCACATTAGTATTTCATTCCTAGGATACTTGTAAGATCCAAACACAAATTATATAGTAATCACTAGATCCCGGATATCATCTACACATTAATACCTAAAATGATAGTCAAAGCAATATGAATTAAAGAAGAAAATTATAATCAGCATCTGTAAAAAAGTTATATACATGAAACAAATATTCAACCGTTAATCTCAAAGAGAAGAATATAATGAAAGGCAAGAGTTGGCAATTATATTATTACTTTTACTATAAGTGTAAACTCATAGTATTATATTTGTTTTTTTACTATAAGTGTCAACAAGGCTTTCTATAAGTAGAATGTATAAAGGCAACACTTTAGTAAATTGGTTCAGTCT…
AT2G39240	AAACAGGTGGTTTCGACACAGCCTACACAGCCGCAAGGTGTAAGAAATAGTAACAGATGTTACATGACATAACATTCGTCCTTTCAAAAATTCTTCATTTTTTCTTTTTTGGACATTTTAGTTTATATCTTTAGAGAAATATTAGTTGACTTATATATTCAAATACATATCAGAGCGTACGACCGAGCTGCTATCAGATTCCGGGGACTCCAAGCAGATATCAACTTTATCGTGGATGATTACAAACAAGACATTGAAAAGGTTTTTTTTTTCATATAACTTATTGCTTCCTATAAAGAGACAGAGAAGTTGGACGTTCGAATACTATAATATGGATATTTTGAATGATGTGGTAGATGAAGAATTTAAGCAAAGAAGAGTTTGTGCAATCTCTTAGAC…
AT2G39590	ACTGCGCGGATTTATATGCTGCTGAATCTGTTTTTGAAGAAGTGTGGAGGAAGGATGAGTCTTCATGGGGTACAATGATGGCAGCTTATGCACATAATGGGTTCTTTGAGGAGGTATTGGAGTTGTTTGACCTTATGAGAAACTATGATGTTAGAATGAATAAGGTAGCTGCAGCAAGTGCTCTTCAAGCTGCTGCATATGTAGGGGATTTAGTGAAGGGGATTGCAATTCATGATTACGCAGTGCAACAAGGATTGATCGGTGATGTCTCAGTTGCTACTTCTCTTATGAGTATGTATTCCAAATGTGGTGAGTTGGAGATAGCCGAACAACTGTTCATTAATATTGAAGATAGAGATGTTGTTTCTTGGTCTGCCATGATTGCGTCGTATGAGCAAG…
AT2G40250	CCATGTCATCTCATAGGCCCATTTTCTTAATAACGTTCTTGGCTTAAACCCTAACGAACAAGAAAAATCAATTTGGGAAACTCAATGTCTCTTCTCCGGCGACGATTCGTGAAACAATCAGTTAATTGCATAACATTCCTTCAAATCCTCGCCGAGCGATCCTTCTCCACCGTGAAGATTCCTCCAGGTCGTCGCAAAACCACCGAATTCGACAAACTTATCAACGAAGCTGGCAGCTCCGGCGATTTCGAGACCGTACGCCGTCTCCTAAACAACCGTATAGTTCTCGGATCTTTCAACACGAGCGACACATTCAAATTCCTCACCAACACCGCTTCATACTCCTCCTATTTAGAAGATCTCCGCCGCGTTTTGCCTCAGATCGACGGCGGTTTCTCG…
AT2G40500	GAATGCAGATCTTGTGGTGGAAATTTCTTTGCAGCCATGGAAGGTGTTTAAGCCAGATGGGGTGAGTTCTTTCTTCTCTATGTCCATTTAGTTTTGGAGTTTTTCTTTTTATGATCTCTTAAGTTGACATGTCTGTGTTTCAAAATGTATGAAAAGGTGATTCTGTTCTCAGACATTCTCACTCCATTGTCTGGAATGAACATACCTTTCGACATTGTTAAAGGAAAAGGTCCTATCATCTTTAACCCGCCTCAATCAGCTGCCGACGTTGCTCAAGTTAGAGAATTCGTACCAGAGGAATCTGTTCCTTATGTTGGAGAAGCACTCAGAAGATTAAGAAATGAGGTACTAAAGATAGTGTGATGATCGAAGCAACAAATGCTCTTAATCTCTTTATCC…
AT2G40740	GTGTAGCCCCAGTGCAAAGTACTCATCCCTAAAAGCAAAATTTTCGGAAGGTAATTAAAATTTACCATGCAGACCATGATAATGTCCAGTGGCAAAGCCATTATTATGAAAAAAAGACAGATTAAAGTGTGACATAATTTGTTGGAACAGATTAAATGCCTAGATCCTCATAATAAGAGTCATACCTCTGGGTAGCTTTCAAGCCTAGCTCCTTTATCTTATCTGACAGCGGCATAACAGGCTCAGTGACTATATAGATTGTAACTTTGGTAGTAGAGCCATCATGAGTTTCGACCTCAGTACTGTGGAGAAATGAAAGAATATTTGGATGCCTCACCTGCAAAACAAAATAGTCGATGATAATCTAACAGAATGATGCCAATGATACTAACAAGAGGA…
AT2G41860	CGATGAGCGAAGGAGAGAACTTCACAACTATAAGCAGAGAGTTCAACGCTCTAGTCATCGCCGGATCCTCCATGGAGAACAACGAACTAATGACTCGTGACGTCACGCAGCGTGAAGATGAGAGACAAGACGAGTTGATGAGAATCCACGAGGACACGGATCATGAAGAGGAAACGAATCCTTTAGCAATCGTGCCGGATCAGTATCCTGGTTCGGGTTTGGATCCTGGAAGTGATAATGGGCCGGGTCAGAGTCGGGTTGGGTCGACGGTGCAAAGAGTTAAGAGGGAAGAGGTGGAAGCGAAGATAACGGCGTGGCAGACGGCAAAACTGGCTAAGATTAATAACAGGTTTAAGAGGGAAGACGCCGTTATTAACGGTTGGTTTAATGAACAAGTTA…
AT2G42480	TAAACAGGACGGGCCAATTAACGGGATACAAACTTGTTCCGGGTTCAAATTGTTTGCCATTAGCTCGACCCGAGGCGAAGTTTCTAAGAAGAGCCGCTTTCCTGAAGCATAATCTCTGGGTTACCCGTTACGCCCCAGACGAGAAGTTTCCTGGAGGAGAATTCCCAAACCAAAACCCACGGGCTGGTGAAGGTCTTGCCACATGGGTGAAACAGAATCGCTCCTTGGAAGAATCTGACGTCGTTCTTTGGTCTGTATCCTTGTTTTACTTATCTGATTCAGTTAAAAACTACTACTTACCAAATTATGTGACTTTCAATGTGGAATTTTCATTTGTCACCAGGTACGTGTTTGGGATCACACATGTTCCTAGACTTGAAGATTGGCCGGTTATGCCCG…
AT2G43270	CCCTCTTTCTTGGTTCGACAAAACTCTCCACAAGAACTCACCACCGTCTCCGTCAACGATGTTACCTTCTCCATCATCTTCTTCAGCGCCGACGAAAAGAATAGATCCGTCCGAGCTCAAACGCGTTTTCCAGATGTTCGACAAGAACGGTGACGGTCGAATCACAAAGGAAGAGCTCAACGACTCGCTTGAGAATCTTGGAATCTACATACCAGACAAAGATCTGACTCAAATGATCCACAAGATCGATGCTAACGGTGATGGATGCGTCGACATAGACGAGTTTGAGTCGCTGTACAGCTCGATTGTGGATGAGCATCACAACGATGGCGAAACAGAGGAAGAGGATATGAAAGATGCGTTTAACGTGTTTGACCAAGACGGAGATGGGTTTATCAC…
AT2G43860	TGTCCTGATCACGATTGTCCTCGCCAGGTAAATTATCTTAAGTATATATGCACATGAAATATTCTACATTGGAGATTAATTAATTTCTTTCACGATTATTTTAGGTTTCGGGGATCAAAATTAGCGATGTGTTGTTTGTTGATATACATGGAACATCGGCAACTGAAGTTGGAGTGAAACTTGATTGTAGTTCTAAGAAACCATGTACCGGAATTAGACTTGAGGATGTGAAATTAACGTACCAGAATAAACCGGCTGCATCGGCTTGTACTCACGCCGGAGGGATAGAAGCTGGATTTTTTCAGCCAAATTGTCTATGACAGAAAAGAAACATGACTTTTCTTACAAGTATTACTTAAATTTTAAAGTAGTGAAATGTAAATTTATAATTTCGTAAAT…
AT2G43870	TCACAAATCAACTTCGATCCCTTGAACATGAATGCAATTAGTACTCATTCGGCATCATGATCCTCCAATTGACCTTGAATATTAATTAAGTAATTACCGGAAAAGTATATTCGAGTAGTTAAAAATCTTATCTTTCTTAGTCTCGCCATTAGCACGTTAATTTAAATGCATGAACTTGAAAAATGTGAGTAATCAAATGTTTGACTTAAGAAAACATTCAAGTATACGAAAGAAATTTAATTTTGGAGAAATTTAAAGAACCTTTCGGTGTGATCATTGTTCCAATTTCGATCCGTATTCTTCTCCAATTGTCACGTTCCGTAACCATGTTGCTCCAATCATCCAAATATTATTTTCCATTTATACTTGTTCCATAATCTTCTTTGTCATCTTTTGAAT…
AT2G43890	ACGAGCCTCTGGAGTTATGGTTCCAAGGAATTGTATGTGAAATCATGATCCATGATTATTTATTTGGGTTTATATAGTACATGTAAACCCTAAAATTGTTGGATGTAGATATATTCTAAAGTGATATTTGTTTGATGTTTTTATAACCTTAGATTCATCCGAATTTGAATGTGGTGAAACTCTTTGGTGTGAATGAAATTGAAAAAAAGGAAAAAGAGAGAAGAAATCAATTTGATTGTTCGCTTATCAATGTGCTTGTGCCATATCTGCTTTGCTTGTGAAAATCAATTTCGTAACGGTAATAGGTCATATAATAACAAGGGATAATAAAATAGTAAATTTGATCCCAAAAAAAGTAACATCCTTTTTCTTTTTTTTTGATAAAAGGTTAGGGTTAAC…
AT2G44880	AGCATGGAACCCATCTGTTGCAAGAGAAGAAACCAACATGATATGTAATTTGGTTTTATTTAATTTATTTCCGGTTTAATGTCTTGTTAACCGGTTAAGTGATTTAGGTTTTCAATTTGTCTCTTTATAGCCTTACAAGTTTAACCAATCAAAAAGAACAATTTTCTCAAACGAGCCCAGGATCTTCGAGCTGATAATTCTATTTTCTCAATTCATCTTCTAAGACTTGTGGTTTCTCCTTCCTTGGAGTTCACAGAGAATTGGGATTTATCCTCCCTTGTCCGGTTTCTATGTGGCCTTCCACATCACCTAGATTCACCATCACCACACCTTATCCACACCCACGCGCCGCCTCTTCTTTCTTACAGGTGAAAGCTTTCCAACGCGGCGACTTTGACC…
AT2G46300	CTGCAACACTAACCGTGTCGTAAAACTTAGCTTCAAACTTCCCAGCACGATGATCAGTGGTAGTCACAGCTGATGCATCTTGACCACCTCCAAGCACAACCTAAAAGAGCGAGAGCAGAAACATTCACAAAGATAACATCAAGACTTGTTGCTTTTGGGAACCGAATTTGAATTTCAAGAAGCATTAGTGCATACATGGTTGAGAAGTGGAGACATGGCGACAGCATTTACAGGCACCACAGTGGTGTAAGTCTTAATAAGAGTCAGCGTTCTCATGTCCCAAAGCTGAAAGAATCAACAAAAAGAACACTCTATTAGATGATTTATCTCTATATGTAATATGTATAGAGCATATTTTTGAAACAAGTAAAAGAAAGAAGCACATGCCTTTGCAGTTTT…
AT2G47050	GCAATCTGGTCGTTGGATTTTGGGTCATTGTCAAATAATCCAACGGTGTTAATGTCGACACGCTGGCGTTGAAAATCCAGTCAAACTTGGGAGAGCTAATCACTCGTACCTATAATTTCTCTCTAATTAAGCTCAAGACATTGATTGTCATTTGTTCTTCTTCACTCTCTCTAATAATTCTCCAGAACATTTTGCACATTCCGTTTCACTCCGTGTTGTTGGATCCCCCAAAGGTAAAACCTTTTTCCCCAGATTATTTCTATTTCGTTCCTCTCTTCTCGATTTCGACTGATTTTCCGTTTTTATGCTCTTCTCTTTTCCATTTTGAACTCCAATTTTGATTCTTTAAAGAAAATGAGTTGCTTTGGGTGTTGTGGGGAGGATGATGATATGCATAAA…
AT3G01020	GGGTTCTTCAGCTCACCTCAGGTTCATCAGTTGTCCAGGGAAGACCTTGAGCTATGGGGATTCTCTTTTTTGCTTTCTCCAACGTCATCTCGTGTAGCTTCTTTGCAAACTCTTCTTCTTTCATTCGTCCCCGTTCCTACGTAGACATTAGACCAACAATCATAAATCTATTCTACAACATCTGAAAAATGTTTTCCTGTAAAGTTTATACCTCAGTTCTGAGTTTAAATGGCTTCAGAGAAGTGACTTTGATCTGCTTCTTCGTTGATCTTCTACTTCCCATTGAAGCAGAGGATTCGAAGCTCTGTTACAAAAAAGAATGTCAAACTACATCAACCAGGAGAGATTGCGCAAAATCAGATTCTGCATATATCAATCCAATACACATACATTTCTTCT…
AT3G03290	GCTTGAATCTTGGTGAAGCCTCTAACGGGTTTCAGAGTTTTGTAAATATACAAGAAATAAAAAGGAAATAATAATTTTCGCTAGAAGAAGATCTTTTAGTTACACTAACAATATAAAAAGATCTTTCCGTTATGATTCTAGTGCTTAAATATCGTTTAAATTGGACTAGCTTACTCTGATTTTTCAAGCGAAGTTTAAATGGTTTATATACGACTTACGAGTTGTTTACAAAAAATTATAGTATCAAACTTATACGAATTTGTAACAGGAGGTGTTTTGGGTAAATTTGTCCTCATTTATGAAAAAGCTATGATGGCTTTAGAGTAGAAGAAGCACAAGTATCCCGTTTACATTCAAATTTGAATTTAGGAATCAAATTTGAAATACATTAGCTGAAAG…
AT3G04050	GCCCACTTACGACTAAACCGGTCCCGTCTCGTTAACGGATCGATATTAATTACGTGGCAGTAATTTATTGGCTGAATATACAATTAAAGTAGACTCAGCCACAGATGATCAGACGTCTGTGTTGTCGAACAGAGGAGACGTACAACGAACCAACAACCTACGAAGTACGAAACACTCAGAAAGAAGGAGAAGAAAAATCCATAAATAATTCTCGTTTTATGATCTTTTAATGTCTGCAACAATGGCGGATTCAGGAAAGGAGATCGGATCCAGATGTCATCACTGCGCAGGCCCTCTTACGAAAAATCTGGTATATACCACAAAATTCATGTTGTTGATTGATGTCTACTTTTTCTCCTATTGTTTTGTTTTAGTGAAATTTGTATTTGTCGCCGAATT…
AT3G04360	ATGGACCACCGACACTCTTCTGCTGCTGCTGCCGCGGCTGAACTTATGCACTCGCCGCAATCGCAAGCTTCAACGTGGCCGTCGCATTGAGCCACAACGTGGAGGAGCTTGTAGCTATCCTCATAGAATCCGTGACCGTCAACAACTCCTGTTTCGGCTGCAGTGAGTGCCTCCGTCCTCATCTCTTCGAATCCGGGGAAAGTCTCCGCGGTAGCTCCATCGCATATCTTGTGGATGAGACCGTGTTCCGGGGTCTCAAATAACTTGTACTTGTGATGATTATTAACTTCTTCCAAAAATAACAAGAATCATATTTATTTTACGTAATGAATCGTTTACTTTAATGTGAATTCAACTTAATTTGTTTATCACTATCCTTCAATTTTTCTCGCGAGTGGA…
AT3G05720	AGGGAGGAAACAATCGTCAGCTTCTTCCTATTGTTTTATTTGAAAACAAACAACTTACACTTACATCATATATATAGAGAGAGATACGATTTTATCTTTTTTATATTGCATAAGAGTTTATTAGTAAATCGTCAGTGATAATCACCGTAGCAGTGGCAATGCACTTCGCGGCCATGATACTCGCACTCTCCTTTACATGCGTGGTGGTAGTGCTCCTTACATACGGATTTACAAGCTTTTTCCTTACATGGGTACACTGGGGCTTCCCCCAAAAAGTGATCACAGTGAGCCTCGCTCTTCGGGATTTCTATATATAACACATATTCAAATTAAGAAACATGTTTGTGTAAAGTTATGCATGCATATGAAAGTTCAGGAATTACCGGTAGAGATGAACAA…
AT3G06360	GCAACATCTGCAATGTCCACAGCAGTAGTAGCAATCTTAACAATGTCGGCTCCAGTCTGTTGTATTCTTGCAACAAGGCCATCAAGGTCCTCAACAGAAGGGGTATTCTGATAGTTGTGCGATGAAACAATTACTTTGAACTTTCCAGGCTTCTTTCCGTCAATAGATTTGATGAACTCACTTGCCACCTTAACATACAAATATAAAGTAGGAGAAACTAATTAGCATCAAAAACATCTTCTAAAATATCCAAAATATATTACGATGGTCACCTGAAGTTCAACATCAATATAATCAGCTCCCAACTCCATGGCCAGACGAAGCACATCCCGTCTCTCATTTTCATCACCTTCATACTGACCACCTTCCCATTTTGGTCTAAAGAGCAGACATTATACA…
AT3G06970	GGCACTGCAAAACACGTAACCAAGATTGTACCCAATCAATTTTCACACAAAAGTTGGTGAAAGTCTTTCATCTCGTCAAATCAATGGGGAAAGTTTGCTTTGTTGAAAGATTTAAAGTACCATCTTAAATTTGACAACCCCAAAATTCCTTCGTTCATTAGGTACGTGAAACGCCCTGGTGTTGCAATCAAAACGTCAACACCTTGCTCTAAATTTTCTAGCTGGGTTCGTTGTCTGAAGCCACCCGTCACTACCATCGAACGGAACGGGACCCCAGACTTTGATATTGATCTACAGTTAGCAAGAACCTGCCAAGTATTTCATATGTACCAAACAATTGTCTTCAGCTAAATACATTCACATCAATAACCAATGAATCAACCTAGGAAGATCATTCAC…
AT3G07840	AAGACGGAGTCCATTCAGGATTGGAGTTTATAACCTGAAGAGTGACTCGTGAATTGGGTAGTAATTGTTGTGTGGATTCGCATTTATGCGAGAATGTTTTAATAATTATTCGAAAAGTAATAATATCATTGAAATTTTGAAGTTTTATTTTTTTTTGCACCATTTAGAAATAATTAGTCAATAATTAGTCCCCAAATGCACTAAACCCATTTAAGCTAGTTACAAGTTTTAAACACTTCTCACTAAAACTCAATTGTCTTACACTAGGGTCAAAAAGATGCTCAAGGTTTCTTATTATACAGGTATCTTATTGATTGATGGTTTCTTGAAAGCTACAAAGTTCTTACTGTTTTGTTCTTACATACGGTCTTGCCTACAACTAGTTACCCTAAAAAGTTA…
AT3G08750	GTTTTGGGGTGTTTCCCTTTGAAAAGCAAGAAGAAACGTGGCTCTGTTTCTATGAAGCGGTTGGATCTTGAAGAAAGCAAGCCAACTGCTTTACCTGAGCCACCAAAGATTCCAAGTCGTAATTTACAATCAGCTCCTCCGAGTTTCAGAACTCGTGTGAAGCCAATTCAATCTAACAACGGTGGAACCGGAGAGATGAGTAGCCGAGCAAGAGTCATGTCTGCTCCGTCAAGCATCCACGGTGCAGCGGAACGGGATTTGCTTGCTGGTGTTTACCACGACGAGCAAGATGAACAACCAAGAGATCCACGTACTTCTACTAAAGAATCTAGCCCTCAACCACTTCCGTTACCGTCACCAAGAACTGGTTCTTCATTGAAGAATTGGGGAAGCTTTAAG…
AT3G09590	CACCGCTCAAGTAAAGACCCGACCCGACCCGAGGACTCTTGACCAAATCAGTGGGTGGACATTGGTTAGGCTGAGCGAATTGGATCCGGTATGTTTTCAAATGTTTCCATGACATAACCGGAGACTCACCAAACCAACCAGAGAGTTCTCTAAGAACTTCTGCTGCTAAATCATCATCGGTTCTATCCTCAAACAATCCGATCAATGATACCGAAACCAGAGCCTTTCCCGGTGGCGCGTATGTCCGAGCAACGTTTGTAGCGAAGAACATGTTGTTGATTATACCGGAATTTGACCCGTTGAGAAATAGAACCGGGTCTTGTACCGGTATTTGGTTCGGTTCAGCTGTGAAGTAAAGACAAATAGTGCTCCGAGCTGGTTTTGTTATAACCGGGTCTC…
AT3G09640	CTCGTCACCATCCAAACCTTGGATGGTGACATGTCCACCGATCAATCCTCCACCGTCGTACTTCCCGACGTCATGACGGCGCCAGTTCGACCAGACATCGTTAACTTCGTTCACGCCCAAATCTCCAACAACAGCCGTCAGCCATACGCCGTATCGAAGAAGGCCGGTCACCAGACCTCCGCCGAGTCCTGGGGAACCGGACGTGCCGTGTCTCGTATCCCTCGTGTTCCCGGTGGTGGTACTCACCGTGCTGGTCAAGCTGCGTTCGGTAACATGTGTCGTGGTGGTCGTATGTTCGCTCCAACCAAGATCTGGCGCCGCTGGCACCGTCGTGTCAATGTCAACATGAAGCGTCACGCAATCGTCTCAGCTATCGCTGCAACTGCTGTTCCTGCGCTT…
AT3G10590	ATCTGTTCGGTCTCCCAATTTTTATTATTTGAGTTTAGACGGCAAATATTTAATTCCTAGTATAAATAATGAATGCTTATTTTTCCTTGGACAATGGTCGATAATAATCACAACTTGTTTGTTTAACGAATGCAACCAACGAACATGGATAAAAATGTTACTCTTTTAAGTATCAGAGTGACCAACCAGTAACCGGGATCGTTGCAATCCGTCGCAATATTCACAACTTGGTGAATAATTATGATTGATTATTTTCCTTTTCGTGTGAAGAGAGTTTGAAAAAATAAACAATTTTTTGTTTCTTTCATGTTAATGAAAGTTCTTAATTTCTAAAGTTTTGACTATTTATTTTATTTGTGTGGTATTAGGTCTATAATCTTTTGTATGTTAAATTTTTAA…
AT3G12060	AAATTTCCCAGTGACCGACACTACTTTTAACTCTATTATCTATGCTTATCCTTGGCACTAATTTGATTTGTTGTATGTAGTTGATGGACTCTTCTAGTCTTCCCCTTTAGTGACTTGCTTGTGATTCTGAATTAGAACTTTGGTTTCTGGTAAACCAAGACAGAAAGTTTGAACTTCTTTCATCCTTAAAGTGGAAAGAAGTGATGACTGACATGTTTAATAATCGAATGGATTCTTTTGGAATTTGGGTTTACTGTTTTGGTTGGTATATGATAGATTGCTCCTGTTTCCCAATGTCCCACGTCTCTTCGATCTACTATCTATGTCAATCTTTGCTACTAACTCACTCTTAGCTTATGCTGACAATATAACTCTTCTTTGTTCCTTGTGAACACTTGA…
AT3G12660	TAAAACCTGCTGCCAGTGTGAAAGAAGAATCAACGACCAATAAATCTGTTCCTGGTGAGTTGTTAAATATATCAGTCTTAAGCTATTTGAAGATTCATGCTATTGGAATTTCTATTTTTTTTTTCCTTGACAACCTCACTTCTTTGGTCCCTGTTGTTGTAGTTCCTATGTTAAAGTTGATCTAAGATGATATACTGGCCTTTGCAGGGACATTATCCACTACCCGCCCTTTGGAAGATGCTAGTTCTCGAACAATCTTTGTCGCCAATGTAATAATTGTTAATGTTTTTATACTCGTGAACTTGAATTGAGCAAAAACTTGTCAATTGGTGTATTAATTTGAATGTGATTGGTCGTAAAACAGGTTCATTTTGGTGCCACCAAGGACAGCCTTTCAAG…
AT3G14250	CAAGCTGCCTAGAGCTCCCTGCCTCTACTTCTATGATATAAATTATAAATGTAGTACTTTTTTCCCTCCAGAAATTGTCATTAGAATTTCACATTAAACATGTGGAAGAAGGCCTTGATCAGATCAGATCGATATATAGTAGTTCACACATCAATATACACAAAGAAACAATAAAATAACTCGACATCACATGCATAAAATTAATTATATAATTATTAAACATCGAAGATTCAAACATGTAGTGAGACTTTTCTTCTGAAACACGAGGAATTAAAAATGTGACAAGAAGTTAATTGCTTTGAACATTGAATAATCATGAAGTTGGCTTAAATTAATCAATAAACGAACAAAGTAAGTAACTTCCACCAATCGGTTGTGCATATAAACCCGACTTTTAAT…
AT3G14880	GCTAACCGGTGTTGTTCCAGAAGGTAACAACAAGGTTGAAAGAGTGAAGAAGAGCCAAGAAAAGGTGAAGTTGGATAAAGATTTAGCAAAGAATGCTGCAAATCTGTCTGAGTCCTTTGACAAGCTGGAGGAAGAGTATGAGAAAAGACTGGCCATGGAGGCTCTTCTTGCAAAGCTGTTTGCTACGATTTCTTCGATAAAATCTGGTTATGCGCAGTTGCAGTATGCTCAGTCTCCTTATGATCCAAATGGGATTCAGAAAGCAGATAACTTGGTAGTAGCAGAGCTGAAGACATTATCAGAGCTGAAACAGAGTTTCTTGAAGAAACAGCTTGATCCTAATCCTGATAGAACTCTTGTTCTTGCGGAGATTCAAGAGCTAAGAAGCGTCTTAAAGAC…
AT3G17080	TTTTCAAACGTTCTTGCGTGTTGCTTGTCCAGAGTTTTCTCCAACTTCTCAAGCTGCGGAAGCCACATTTGTCCCCAACGATCAAACTTCGGTGATCTTCGATACAGCTTATTACGATGATGCCATCGCGGGACGTGGCAATCTTAGGATTGACTCGGAGATTGGAGCTGATCCACGTACACGTCCATTTGTGGAAGCGTTTGCAGCTGATCAAGACCGTTTCTTCAACGCCTTCTCTTCCGCGTTTGTAAAATTGTCGTCTTACAAAGTGTTAACCGGGAATGAAGGAGTAATTAGAAGCGTGTGTGACAAGGTTGATTGATGTATATTTATAATTATCAAATGTTAAAAATATTAAAAAATATAATTAGTATAAAATTAAAATAGCTTGAAGCATAG…
AT3G17730	CTTCAGATGAAGAAGGGCGTTTCTTTGGATCAACATGGAGCAAGTGTGCTACTCTCCTGAGATATTAGAAACACAAACCTATTACACCATTTCGAATCAAATTCTACAACCATTACTGATTCCGGCGGCGAGCAAAGCCAATTCTGACGGTGAAGAGAGGCAAAATCTGGGCACGAGCAGCCGCAAATTTCCAATCAAATTATTCTCAGCCGATCTCAGACGCCATGACTGGAACGGGACAAAAGCTTAACATCCGACGACGGGTTGGAGAGGTAAATTCTTTGTCTTTTTGTTGTTTATCTCCGACACCGACAAGCTTAGACGTCAAATTCATAGTTTTTCTGTTGTGTTGTGTTGATGATTATTTCTGCCTTATATTGAACATTCAATACCCTTATG…
AT3G18070	GTCGACAGAGAGCATTCCAACTTTGTCAACTGTGTGAGGTTTGCACCAGATGGAAGTAAGTTCATTACTGTGAGTTCAGATAAGAAGGGAATCATATATGATGGAAAGACTTGTGAGATACTGGGAGAACTGTCTTCTGATGATGGGCATAAAGGTAGCATCTATGCAGTCAGCTGGAGTCCTGATGGTAAACAGGTACTAAGTTATATCTGTTTGTTGTTCCGTATTCTCAACTCTTGCCTGATTCCCTCATATTACGCTCAAACTACATTAGGCTTAAACAAGGTCTACTAGAATAGCGTATGGAAGTAATTGGTCTAACCTGCTGCAGTATGACGTACATAAATGAACTATCTTGGGTGTATCTATGAAGACTGAATGACATATTCTCTATCTTCT…
AT3G18120	GTTTGGGACTGCGTCTTCTCAGTGGATGGAGAATTTCTTGTAACAGGTACTAATCTCTGTCTTAACTTAAACCACTGAAAAACATATCAGAACAATCTTTAAACGGGTTTCTATGATGTTGTACAGCATCATCGGACATGACGGCTAGATTGTGGTCGATGCCAGCAGGCAAAGAAGTGAAAGTGTACCAAGGTCATCACAAAGCCACTGTGTGCTGTGCACTTCACGATTAAAACCTTAATAAGAATCAAAGCTAAATTATGAACAAACTACGATTGTGTTATTTGTGTTTTAGTAAACTCTTGTACATTTCAATCGAATTCGTTCAAATTGCTCTTATGTTCCCTCTCTGATCAAACATTTCTCAACTATATCACAACAAAAATGCTCCAACAAAAT…
AT3G18650	CTAGATGCTTTCCGATTCCGAATCTTTTCCGGTGTAAAGATCTTGTGTCTCGGAGAGGCGATGTTTGGTTGTACAAACCTAATCTTGATACCTTGAGAGACAAGCTTCAGCTGCCTGTAGGGTCTTGTGAGCTATCTCTTCCTCTTGGCATCCAAGGTAGAATAAAAATGACTCCCGAAATTACTTGTTTAGATTTGAAAACAAATTTGAAAAATCGTCGCTAAGTTAACTAGTGTCTGTTTTCTTCCATGAATTTTACAGATAGGCCAAGCTTAGGAAACCCTAAAAGAGAAGCTTACGCAACAATTCTTCACTCAGCTCACGTTTACGTCTGCGGTGCAATCGCCGCGGCTCAGAGCATAAGACAGTCTGGTTCGACGAGAGACCTTGTTATCCTTG…
AT3G18670	GCGGAAAGCAGTTTGAACACGGGTTGGGATGCCAATACTCTCCATTGTCGCTTGAAGAAATATTGCATTCATCACAGTTGCCAGCATCCTATCCAATTTCAGATAAACCAATGAGACCAAAAACCTCCAGTAGAGGAAAATTCTGGATCTTCTCCGAGTAAGAAGAAGAAGATCCTTTGACACAAAGGCGTATGATTACCCGATATAATCAGCAGAGGAGCGATCAAGGCCACTGCACCCAGCCCAGGTAGATCCACGAAAGATATTTCCTCCTCCAACAACTATAGCAACCTATTGTAAAGGCGTAAGAAGATCAGACAGAGCACACACAACATTGCAATGATTCTTAATGACCCAGACACATGATCTGTTGCCGTATAGTATGTTTAAATCATAACA…
AT3G18720	TATTGTGTGCCCTCCATGTCCACAATATTGCTATGTTGGATCTCTCCCACAATATGCTAGGTGAAAGTTGCCTCTGACGTCTTACTTAATTTAATGAGCTGACCTAAGTGAGTTAGTTGGTTATGCATAGGGAACTACTAGGAAATTCAGAAGTGTTAATTTCCATCGTCTCATTGGTTGTTAGGGAATGGAACAATGGAGAAATTGAAACAACTTTTTGCCTCATCAAGCCAGATGTATGGTGCTTTAACTTTGGATTTGCACTGCAATCGATTTGGTCCAACTGCTTTGTTTCAGGTACACTACTAGGCCCAAAGCTAGAAAATTTCACATATTCATGTTATTTTCGTATTATTTAATATACTCCTCTTTACCAGATCTGTGAATGCCCTGTTCTGT…
AT3G19880	CTGTGGAGGTCCGAAAAGACGTGTATCGGAGCGCACTTGTGTGTTCTAGCTCTTATGTTCCAAGTTTAGAGAAGATCAACCAAATTGAAGAGGAAGAGGAAGATAAGTGCAAATCAATCAAAATGGTGGACACAAAAAGGCAACGTAAGAAGAGGAAGAGGAAGAGCAAAAGGTAATAAAACTTTATTAACAGAAATACCTTCTTCCTTTTCTTCATTCGTTTTTGTTCTTTGTTTTTGCAATGTCCTTTGGACAAGACTAGTCAAATTATTTCGTTTCTGTTTGGTTGAACAGACAAGACAGTTTGATCTTAAACTTAGTTCTTTGCTCTTTTTATCTTCAATTACCGGCATAGTTAACATATTTTAATACTAACTTGTTTTGTCTAAATTCATTTAT…
AT3G19890	TGTGGACATTCATTTGGTGGCCTTATGCTTAGAAGAGTCCTTGAAATGGTTGGTACTAGTTTACTTCGATTCTATTAATATGCTAGTCTCATGTGATGGTTCTTCCTATATACCCAAGAATATTTAGTAACCACAATGATCTTATGCACAGTCTAGATGTACGCTCTGCAATACAGAGATCGAGTCTGGGTCTCTGGTTCCTAACCATGGTAATTCCGATAAAGTTCATTATCTTCTTATCTGTGCTCCTCAATAAATAATTTGATCCACGATAGTCTTTTCGGGTTTCACATTGACAAACAGTCCTAACCGAGTAATCATATTTCTTTGCTAATGTCGAACACATAGCACTTAGAGCTGCCGCTTCAGCTATCAAGCAACAGGATGATAAACGACTTT…
AT3G20140	CAGGTGGCAGATTCTTTGTGTCTTGCTATTTATGTATACCTTTCTATATTATTATTTAAGTCATAAGCTCTTATGATGCATGTGAAACCTTAGTTGTCACTTTGGAATTGGGGGTGCAGACAAGACTTGTTTTTAAAGTTAATAAGTAGATGATAACGAGTCTCGCAGAACTTGTGATTGTTTAATAATAAGTAGAAGTATAGAAAATCAGATACCTTCCATTATTCCAGATAGTAAACAAATTCTTTCACTTTGAGCAACAATGGAGGCAGTGATCAGCTTTGACTTTCAGAACTGCTTCATCTTCATCCTCATATTTCTCTTAACGTTCCTATGCTTCTTTTTCTTCTTCAAGAAACCAAAGGATTCACGAGTTAACTTCGATTTGCCTCCGAGCCC…
AT3G20160	CAAAACACGTTGCCAGAATCTGCATTGCAGCCACTGCATCAGAGGAACTCGGCTATTGAGGAAGAAGGAATGTAGAAACATCATTATACCAAAGTGCATAACTTGAAGACCCTTCTTGGATCTGATTGGTATATTATACACATCTTTATTCTGCTTATTTTTCACTTTATTGCTTCTAATAAAATTCAAATGTCCTTATTCCACAAGGCATTTTTAGTTTTTTCCCAATTGAATTATTTGTTCTGCTGTATTTGATTTGAATCTCGTGTTTGTGGCGTGCAAACTGGTCTCTGTATAACTTTAACTTTGGTATTTCATTTTAATTTTCTTACATTTAAAATTGTTATCTTTCTTTCCAAACTCAAATTCTTCTTACAAGATATATATATTGTTGATCAT…
AT3G20865	CAGAAAAATGGAGACGAGGGAGGTAAAGACATGATGAAGAAGCATCGCAAGCAAGTCTTATATAGTGGACTTATAACAGCTATAGGTATACTAACTTTCACTACCATCCCTTTCTTTTATTAATCATCTGTTGTCCGAGACTTGGGTGCATATTTTAATCTGTAATTTGTTGGCTAGATGTTTCGACAATGACTCCTACAAACCATTACATCCAATGTACTTGAACTTTATTCGTTTGCACAAACGTCTGGTGTTGACTTGCAACTTTAAACTCTTTATATTTAGCTAACTAGTCAATATATTACACAACAATAAGATTATATGTGTGAAAGACCTAATGATCTGTGTGTTTGTTCAACTGGGAAGTTTCATGTTTTTTGGAATTATATAAAATTTTCT…
AT3G21410	TTCGAGTTAGTCGGTAAAGGCCAATGTATGTTTAACTTCTATCACCATATTAACTTTTATGAATTTTCAACTCAAATCACTATCAGTTCATTGCCCTTTTTATTTGTTACTTGGGATTCATATCACCCATAGTTGTATAGATCTCATTGTTTGTGTCCACAAGACCACAACAAATAGTGTTACTGAAACTGAATTAATTTTTGAGTCAAACTTAATTATTGGTTCATTATCCGATTATCCTTTATTGGACCAAATTCAAATTCTAGAGCTTCTCTAGAAACATCATAAAATATCATCACCTCTTTAAGTGTTTTAAGAATCCTATTCTTTGATTATCTTGATATACATGTCGAAAAATCTAGATATATTTGCAGAGAAAAATCTAGATATTATGGTTGA…
AT3G22350	ATAGAGAATGCGGTGTTGTGGGTCGATGAAAGAAGCCGAGATTACTTAGTTGTGTGGAGCATTGAGTGCTTCTTTGCATATCATAAGAAAGGAGATAATAACAAGACCTGGAAAGTGATTCAATTAAAGAAGAATGAAGAGTGCTCCGATATAGTGTTTAGAGAAAGCAAGCTTTACGTGCTTAATCCAAATCTAAACATTACTGTTTTTGATTTCTCTAGTGGTTCTCCAAATGAATGTGCAAGTTTCACATCTCAGGATATTGGTCTCACATTATATCCACTATCTTGTTTCGGCCATCTTGTTATAACTTTGTCCGGAGAGGTTTTGCTGATCAAAACCCGCCGATATGGGATATATTCCTTTGATGTTTACAAGATGGATCCAAAATCATCAAAA…
AT3G22700	AAGATTTTGTGTTGGCGGACTACTCTAAAACACCATCAGAACCATTGCTAAAGTTCTCTCAGGCGAATCTCCCGCAGCATCAAAATTCAAGCAATTGTTGTTTGCGATAATTTTTGGTCGTACGTAACATGTTTTATATATCTTATTATATAAAGTATAATTTTCAATCTGAGTATCTTAATAAGATTTTGACACGTGTAAAATATTTCAACGAATTAGATTTTAACATTATGTTAACATATATATCTAAACTTCCAAACTTAAGTAGTTTAAAAGGTTAATTATATAGTTTCTATACTATAATTTTTATTTTATTTTATTACAAATCATAAAATAAAACTAGCTATCTAACAAGTTTATTATTCATGAGTTTAAATTATATATGAATTTTATTTTAAT…
AT3G23010	CTCACCAAACAACTCGTCCCTGAAACCTCTCTTCAGAAAACTCAGGCACCATTTTCTCCTTCCGCCGCCGCCATGGAATCACTTCCCCAGCCGCAAAACCAATCATCTCCGGCAACAACTCCGGCGAAGATCCTCCTTGGGAAATACGAACTCGGTCGTCGTCTCGGTAGCGGAAGCTTCGCGAAAGTCCATTTAGCTCGATCAATCGAATCCGACGAGCTCGTCGCCGTTAAAATCATCGAGAAGAAGAAAACAATCGAATCCGGTATGGAACCAAGAATAATCAGAGAGATCGATGCGATGCGTCGTCTTCGTCATCATCCAAACATACTCAAGATCCATGAAGTTATGGCAACCAAATCTAAGATCTATCTCGTAATGGAACTCGCTTCCGGTGGT…
AT3G23130	CAATCGTCCATCAGAAGGGTCCGATCCTTCAATTCCGTCGATAGTTTTCTTTTTTCTATTGGGCTTTTGTAACTGGATCAGATACTTGTAATCTTCAACCCAAGCCCATTTGGAATGTTATCAATGATTTAAAAAAAAAAAAAAAAAAAAAAAAACTAATCAAGGCACTTTTCCTAGCAGGTCAGATTTTTTATGAATTATTTTGACGAAAAAAAAGGGTAAAATATATTATTTATTTTTTGTCTTAAGTAGCATATTTAGAAGATAAAACAAGACTTCTACGAATATTAAGCTCAGCTGATTTTTTTTTTTTTTTTTTTTGTCAATTGGTGAAGTGTAGTAACATGTAACAAAAGTTGGATTTCAACGAGAGGAGTGATTGAAAAGGGGCGAGATGGT…
AT3G24130	ATCTGGAAGCTCTAACCTGGGAAATATTGTGTTTACTTGAAAATCATCACACGGCGACAACTTTGTACACTGGTGAAGATTACAGTACGTAATAATCTCTACATATTGGGTTTTATTCTCCAAGCATTTGGAAGAGTGTTTAAGTTAAAGGGAGTGCTTACTTTATTTTTTTGGGGCTTTTTTCATGCAATTTAAATTTTAGTGATGATTGTGTCGCTTGTAATGTTAGAACTCGTTGTTGTGATTTCTGCTGCTTTGATTTGTAGGTTTTGAACAAGCGGTTTAGAATGCTAAACCACTTATTTACTTGAAATAACTTTTTTCACAAAATAAAAAAGAAAAGAAAAAAACAATGCATGAAAACTTTTCTTGAGGGGAGGGAGAGGAACTATCATTTTC…
AT3G24540	ATGGCAGCTTCATGTTTAGGTTGATAAAAATAAGAATATAAGTGGGTGGATATAGAACTGGTAAAATAGATAAATCAAGAGTAGCTAAATTAGAATGGTGCCAATTCAACTACCACAGACTACTGCAACAGATCTAACCCATTTCTACATTTAAAAAGATGTCCTCCCTCTTACTTCACTCCTTCCTTTAAAGTTTCTTCAACATTTAATTAGAAAAGAGTTACTTGTGATTCTTTTCAAACTGTAAAAAGAGGTAATTACGTTTCTCCCCAATAATAAATAAATCTCTTTGTTTTTCTTCAATATTGTAACAATTTATAAATACTACCAATACGTTTATTTCACTTAAGCTTATTGTGTATACAATATGTTATTGGATATTTTTATATTTAATTTTAC…
AT3G24620	ATGGAGATGGATTTCAAGGCTTGAAACATTAATTGTTATTTATCTTGGTGAGAATTTTTCAATTTGTTCTCTTACATAGTTATTTTCTAATTAACTTATGTCTTTGTCTTCCATCTATAGCCATTTCTTTTCTGCATCTCTAAATTTACCACTCCATCTTTGTATCATAAACATCCCCACCTTTTCACCTTCCTCATATTTCCATCCAATTTACCACTCCATCTTTGTGTCATATAATCATATCTAAATTGAAAAAATCTCCTTGGGTCATTGACATATTGGAACCGAGAAAACAACTGATTTATGAATATTAAACGGCTTATTCATAATTAGGAGAAAATAAAAGCTTTACTTAATTTGATTTACTAATTTGAGTAACGTCATTTTCAAACTGAACTT…
AT3G24680	ACTACGCATCGTCAAACCGTTTTTGTCAATTATACTAATCAATTGAGTCACCATACGTTGAGTAGCTCCATGCCGCCGGTAGTTTCACTCCCTCCACAAAAAGTAAATTGTTGCTTGGAATGCTAAACGGAGAAGGATGTGGCTAAGCTAGTCTCTGTTTTTATTGAACTATTGTAATGTTTGTTCCCAATCCGGGTCGGGTTGAGCGTCTAGCAAATTCCCGACAATGTCGCTCCAAATTGTGAACGTGTATCGGCGCACGAAGAATAAGTGATCCCATGACTCATCTAGTTCTCGGCAAAAGAGGCATGGTTGATTACCTAATGGGTTTAGAGTTCATGAGTTAACGCGATTCATTTAACAACTAAGTTGGATTAACCCAAAACCCCATTTAATTTG…
AT3G25050	TTTGTTCGATTTGCTTGACGTTGACATTTGGGGATTATGATTCTGTCAATTTGGGGATTTCCAATTGTTAGTTCGAATTTGGATCTAATTCGAGTTTAGGAGAGATTGATCGAAGAATAATCCAATTGGTGAAATTTGTATGAATAGATCTAACGAAATTGAAAATGTAGTTCGTTAGATCAGCTTGCTCGATTCTGTGTTTGAGAATTTTGCTTTTATGAGAATTTTGCAATTTTTTTGTTTGGTATATCTTTGCAGGTGTTTCATTGAAGACTCAAGAACTCTATGCCATTGTCTTTGCGACGCGTTATTTGGATATTTTCACGAGTTTTGTGTCTCTGTACAACACCTCTATGAAGTTGGTGTTTTTAGGAAGTTCTTTTTCGATTGTGTGGTACA…
AT3G26010	TTACTGTGCATTTCTCTTTGTAACGTTCAGATCTTCAATAGACAGTTTTATATGTATAATAAACTTTAATTATTGTAAAAAACATTATATTTTATTGTTAGTAAAATGTTTGTTTAGTATCTTTTTAGTTTGTTGATTTTAAATAGAATTAATTTTGTCTATTGAAACTACTTTTTTTTTTCTTTCTATTTTTGTTTTGATGTTGGTTTAGATAAATTCATTATTGGGAGATTTTGAAAACTATCTTGTTTTTGAGTTTTCATTTGAAAAATACATCTTTTTCTATTTTAAATAAAAATTGTAATTCTTGATATATAAGATGACAAATTTATCCAGATTTAAAATAAAAGTTGTTTTATTCATAAATTAAAACAAAATTCGAAATTTAGAAAAACAAAA…
AT3G26110	CTCTCCCGAGAAGGAAAGGTTTATACATTCTCGTGGGGCAATGACGGTAGACTAGGACACCAAACTGAGGCTGCGGATGTCGAGCCTCGTCCTTTGTTAGGCCCACTCGAGAATGTACCCGTTGTGCAGATTGCTGCTGGTTATTGCTACCTTCTTGCCTTAGCCTGTCAACCAAATGGCATGTGAGTTCCTTTTTTACACTTTCTTTTCTACTTTAGACCAGTTCAACAATATTATAGGTTACAACAAATGTAGTCATATTTGTATGGTTAAACTCTTTTGACAAAAATAATTTGGATCCTAAATTTTTTGCTATGTTTCTATGGGTCATGTGCAATAGAACACTATGCAAATGTCCAACAGCAGCACTGACTCTGTAGCATGCTTATTTTAGGTCTG…
AT3G26120	TACTTTAGCCGCTTGGGAGACAGCAACAGAGCTTGTGCAGGACGAGAAATCAAGCATTGTAGTGATGCTTCACACTGGAGGCACTCTAGGGATGTTTGGTCTTGCTCAAAGATACAAAACTTGCTTCACTAACTTGAAAGATTAGGATACAATAACCAAGACTTAGAGCCAGAAATCTAAAGATGGTTGTATAATCATGTTGTATCTTCAATCTTTGTTTTGGGTTCGGTTTTAGCAAACCTATAATTGAACTCTAATCAAAATAATTTTGGTTCAGTGGTGGTTTGGGTTTGTATGGTAAAATACTAAAGTTGGTATATCTCATGTACAGTTCCCGAAAAGAATCATACTTGTAGAACAAATAAGAGATTGAATTACGTGGTAAGCAAGAAGTGGTAT…
AT3G26270	TCACTATGGCCTCAAGGGTTTTTTCGCGTAACGGTAAAGACATCGGATTTGGGGTTTACGGTGATGAATGGAGAGAGCTGCGTAAGCTTTCGGTTCGCGAATTCTTTAGCGTGAAAAAAGTTCAATCCTTCAAGTATATTAGAGAGGAAGAGAATGACTTGATGATCAAGAAACTGAAAGAATTGGCTTCGAAGCAATCTCCGGTGGATTTGAGCAAAATCCTCTTTGGTCTCACTGCGAGTATCATATTCAGAACCGCCTTTGGACAAAGTTTCTTTGATAACAAGCATGTCGATCAGGAAAGCATCAAAGAACTGATGTTTGAATCTCTGAGCAATATGACTTTTAGATTCTCTGATTTTTTCCCTACTGCTGGTCTTAAATGGTTTATAGGCTTTG…
AT3G26860	ATCATGCGAAAGGTTTGTTTGTTAAGGGTAGATCATCATATAATTAGTTAGCTAGAGATGATAAAATCTATTTTCTTGAGGATTTGTTGCCTAGTTACTAGCTATAAGTTTTATTGGAAACAATAAAAGAAAAAAAAAACTACTACTTATTTATTAGAGAAAAAAGGGCAAGCTTTAGAATTAAAATTTCATAATTTTTAGTAGATGTCATAAGTAGTGAGGCGTTGTATACAAAAAGTGAACTCTATAATCTATAGGATTGCCCTGAAGTACTTGTAAAAAAATAGTTTATTAAGATATAGTTGATCGATTAATTCGGCATTTGCACTTTTTGTTTATGCCAAAATAAAAGACATTATAAGTACATAGATTATGAAGGTTAATATTAACAACTTATCT…
AT3G28750	GTTTGCTTTCGAAATCTGGGTTTCTCTAAAGCTTATGATACTAATTCTTGTCTTCTTTACATAAAATTTTAGTAATCAAAGGTTTAATTTCATTTGGGTTTTGGATATATTGCAGAAAAATTTGAGCTTTCAAGTTTCTTCATTGTGCTTTGTTCTCACTTCAGCTATGTTGATACTGCAGAAAGATTAGAACTTGATAGATTACTATTGTGGAGCTCTCATCAGAAGATAAGATTTAGTAAAAGAACGTTTTCTCAGAGAATTGTTGTGAAAATGTCTGCTTCAACTTTGCCTATGAATCTTGGCAAAGCAAAGAAGGTTTGGATATGGACTATGTGCAAAGAAGTCATGACCGTTGCGGTGGAACGAGGCTGGAACACATTTATATTCTCATCGGAT…
AT3G29430	AGATGACCGACCCCCATAAATCTTTGAATTTTTGCTTACAAGCTTATGCTCTATTTGATTATTGTGGTAAATTGATTGCTTTCTAATAAATTGACCTCATGTCCAGTGGTCATATCTTTTCTTTGCACCTATGGAAACGATATTATATTTATTCAACTATATCTTTTGCAATTATGTTTTAAGAAATAATTACTGAAACTATCACAAAATATGTAAAATGGAATTATATATATACTGTATTTGATGAATAAAGAACAATAATGATTATCTTTTATTTTATTTATTTTTAAATACAATGAATTTTAAATTTTTAAAGTTAGATTTTTTTAGAAATGAAATATTATATTTAAATATTTAATTAAAACTAAAAATAAAATATGACCCCTAAACAATTTTTTC…
AT3G42830	GTAAGCTCAAGCCCGTATGCATCACTAGTAGTGTTGGTAAAGAAAAAAGTTGGTACATGGAGGTTGTGTGTGGATCACAGGGAATTGAATGGTATGACAAGGAAGGACAGGTTCCCTATTCCCTTAATTGAAGACTTTATGGATGAATGTTGGTGCATGAATTAGCACCTCCGACAATACCGGTTTAAACTGGAGAAATTGCGAATTAAACTGAGAATTCAGTCCAATCGCAATTACAAGGAATTAATGGGCCAAAATAAGAAGATCGCCAGCCGATCTCTGTCTGAACAAGGAGGTCACCAGACGACCTCAACATATAGTAGGAAGATCGCCAACCGACTTCCTAATATGGAGAAAAAAAAGCTTTCCTTTTGGATAAGGGAGAATCGCGAAAAGAAT…
AT3G42880	CACAACAAAGTGATTCCGGTTCCCTTTGCCTCTTTCAGAGAAATATTACCTGGTTGATTCTGGCTACCCAAATAAATAAGGATTTTTAGCTCTTTATAGATCGTCACGAAATCGAGTTGTGAGATATCATATGTCTCAATTCTATTATGGTCCTCCTTCTAGAAACAAACATGAACTGTATTGTACTTTTTATGATGAAATTAGTCAACGCATTTAACAATATGTATGTTACAAAATTAAATTTATATTTTGATCAATTTTTGTATTAGTGGTTTATAAATATCTGTTATTGTTTATTTATTAACAAAAAAATAATTAATTATTAATATATACATATATATTATTCTATACCGCTTATTTTGTACATATATAGTTTTTTCACCAATCAAATATTATTCT…
AT3G43120	ATTGTCTCTACCACCTCCGCTGGTGGTGGTAGTGGTAGTGGCTCGGATCCGCCAGAAACTAACGGCGGCCGTCACGACGGCGATCCATGTCCAAAGATTGTTAAAGACGAAGTTAACGTAGTCGAAAGCCAAAACCTCTAACGGAGAATCCAAAGTCGCCATTTCTGAAATGTTTTTATTATATCCTAACGAAGAAGATTGAATCAGTGGTTATATAAAGGGAGAAAGAAAGAGAGGATTAGTATGGGGAGAGATTGAATCTTAGCCGTTGGATGGATCTGAAGAGAGATAGATGGTGAGCCATTGGATCTTGACAAGTTGAACGGTGGATCTTTCATAGATGCTGAGGATCAAGACCGAAGATGCTTGTAGTGAAGAAAGATGCCCTAATAATGCCCA…
AT3G45280	AATGTTGGATGGACCATGTGCATCAGCTCCTCGAGCACATGTAAGGGGTTCAAATCATTTTGTTATTAATATTATCAGTATATATGATAAAATGGGAGAAAAACTCTAATCATAAAACATTCAATTCAGAAAATCTTGTGCATTTGAAGACTTATAGAAATACTTTTTCCTTTTTTTTAACTAATATTTTTCCTTTTATATTGCAAATTAAAAGTACATGGATATGATCTTAAAATAATTCAGTGGTGCTCGAGCATGTCTAACTTTTCACCTATGAATATTTACAATGAAGATCTATTTGAAGTGATTCTTTAGACACCACAAAATAAAGAAAAAATAATAATCTCATATTGATACAGAGTCTTTGAATATAAAATGAAGTGATACAAAGTCATTCAA…
AT3G45940	AACCTTCATGCGGCAAAGTAAAATAATATATTCTTTTGGTCTCATCTATAACAAAACGAAATTAGAATCGTCTGCTTATTATTCTTCTCCCATTTTAAGTTTTGCTTAATGAGTATATGTTTTGAGCCTACTCATTGGAATTATCTCTTTAGATGGAGACTGTTGTTTCAACGGTAAATAGCACTTTTACACAAACAAGATTCTATTGGATTAATAAGGAGATTATAAACCAATAATTGAAGAAGACATGTGAGAAGAAAAGGGATATTCTTATGCAATAAGGAAATTTTACAATTATGGTTTAGTTAATTTAGCAAGTACATTTAATTTTTCTTCTTACCATTTAAGAAACTTTCCTAAAATAATATGTAAGCTCACGAGAGAACGAATTTATTGATA…
AT3G46070	CCTTACGCAGCAAGTCACAAATGGGTATTTTCGTCAATTAAAATTATTAAACTAATTTCTAGTATAAATATGAGACACAACACACACAAACTAAAAACTCGATCATAGAATAAAAAAACAAAACCCTTGAAGTCACTAAGTTGATTCAAAATGGTTGCGAGAAGTGAGGAAGTTGAGATAGTGGAAGATACGGCGGCGAAATGTTTGATGTTGTTATCAAGAGTTGGAGAATGCGGCGGAGGAGGAGAGAAACGAGTTTTCCGATGCAAGACTTGTCTTAAAGAGTTTTCGTCGTTTCAAGCTTTGGGAGGTCATCGTGCAAGCCACAAGAAACTCATTAACAGTAGCGATCCATCACTTCTTGGATCCTTGTCTAACAAGAAAACTAAAACGGCGACG…
AT3G46680	TGTGTTAGTTCCGGTTGCTGCACAAGGACATGTAACCCCAATGATGCAGCTTGGGAAAGCCCTTCAATCAAAGGGCTTCTTAATTACTGTTGCTCAGAGACAGTTCAATCAAATAGGCTCATCATTGCAACACTTTCCTGGTTTTGACTTTGTCACCATACCAGAAAGCTTACCTCAGTCTGAATCTAAGAAACTAGGACCAGCTGAGTATCTTATGAATCTCAACAAAACAAGCGAGGCAAGCTTCAAGGAGTGTATAAGTCAGTTATCGATGCAACAAGGCAATGATATAGCATGTATCATCTATGACAAGCTTATGTACTTCTGTGAAGCAGCAGCTAAGGAGTTTAAGATTCCTAGTGTTATCTTCAGCACTAGCAGTGCTACAATTCAAGTTTG…
AT3G48950	GGAGTGACCACAACCTCGTTTGCCCGCGACTTACAACCGTCTCTCTTTTTAAATAACTAAAATGTACAACCGATTAGACACAACATGACAACCTATATTCCATTTACAAATTAACATTTGTAGTTAAAAATTTAAATAACTAAAATGTTAAACATTTGTACATAAAATTCAAGAAACGCAGACGTTCATCTTTTTTCTTTTTTGCTGACATTCATCTTCATTTTGAAGTCTCTCATTAAAAGTAAGATTTCGTAAATATTTTTACAAAACGCAAACGCCTATAAGAACGTCTTTTGCAAGTGATCTTGCAAAAATGCAAAATGATCAACGTACGCTTAGGAAATGATTGCGTGGTAATGCCTTGTAGAAGACAAAGTATGAAGATTCATAAGTGGAAAG…
AT3G49440	GACATAATCCGAAAGGTGGCAAAATCGTGTCTGTCTAGTGGATCTGTAAGGGTTTCATTTATAAGGTCGTCTTGTGTTTGTCTATCGGTACTCAGAACTCTAAGGGTTTCATTTCTTTTTCATGTGCAATGTCCGCCATGATGAAAAAACGGAAGAGGAAAGTCTCCAAGGAAAATGTTGCCCTAACCATATCTTCTTCAGTGGGTGAATATGGAGAGAACTCGGGTACGTTGCCAACTGATCTCATGGTCGAAATACTCTCCAGGGTGCCTGCGAAATCGGCCGCGAGGTTCCGTTGCGTGTCAAATGATTGGAATTCTCTTCTCCGCAGTCCATATCTCACCAACCTGTTCCTGAAGAGGTCCTCGGCTCGGCCACATCTCCTAATCACTTTTCAAG…
AT3G49450	GGTGGTGAGTGACGACTGTGTGTGTGGTAACGACTCGGGTTCTGCTTTGTCGTTGTCCAATTGGGCCTTTTATTGGGCTTCTGAGGCTTAATAAGAACAATTTTGGTTATCTATATAGGCCATGAAATTCCAGTCCTAAATTTTCTCTGGGCCGCACATGATATTCACGTGCCCATTTCGAAACATTAATAATCCTCTAGAAACCCTAATAACTCTATCGAAATAAATAGTGACCTCGTACGTTAACCCCTAATCTTCTGTTTGGTTACAGGTTCGATTCAGAGACTCTACACGTTTTGTTTTTATGTTTCACTTGAAGTTCAGATTATGAATCGATGAGCTCTATTGATGGTTTTGTAGATCTTTCGTGGGACGCGAGCTAGCCTACAATGGCCACCG…
AT3G50150	GCCCGATGTATTGGACAAAGTAAATGTTCAACTCTTCCAACCATTCTTCCAACCACTACTGCCAACGAGGGAGGTGCTAACTGAAGAAGGCGGGTTGCACTGTTTAGACGTACTCCGTCGAGGTCTCCTCCAATCTAGTGGGACATCGGATGAGGATATGAGCATGGTGAACAAGCAACCTCAACAACTGATACATTGCGTGACTGAACTAAGAAACGCAGGTGTTGAGTTCATGAGAAAGGAAACCGGCCATTTTTGGGATATCGAATTCAAAAATGGATATCTAAAGATACCAAAACTACTAATCCATGACGGTGAGTTAACAAGTTTTTCTTCTCAACTTTATATTCGTTCTTCACAAAGGTTTAACTAGTTTCCTTTCTTATCAATTATCATTAA…
AT3G50220	AGATTTAACGGCGGGAGAGTTCCGTTAAGTCGATTAAACTCGAGATTTAAAGAACTGAGTCGACTCAGAGCATTGATCCCCGACGGAATCTCACCGGAGAAGTTGTTAAACGATAGATCAAGTTCTGTTAACCGACGAAGAGAGAGAATTGAAGAAGAAAGAGTACCGGAGAAACCATTCTTGCTTAGGGTTAGGGTTTTGAGATTGACGAGAGGAGATAGATCAGGAATCGAACCCGAGATTGAGTTATTCTCAAGGCTAAGAACACGAAGCTGATCAAGACGACTAAGAGTCTCCGGTGAGAAACTTCCCCGGAGACCAACACCGTCGAGGATAAGACGAACGACGCGATCTTGAGAGCAATCGACGCCGCGCCATTGACAGTAGTCGTAAGGCTCG…
AT3G50580	CCAGGACAGGTAGTCGAGGATGGCAAGCAATGTTCACAATTGGTTTCTTCAAATCTGTCTTAATTTTGGTTGGAGCTCTTCCACCTTCAACAGTTCCAACAACTACAGAAAAGAACAAATACAGTCAATCGGTAAAATAAACCAGCACACCTACTCATATAGGAGAACTCATGAACTGATAACCCAACCTGTGACACTCATTCGTTTTGGGAATCCAAAGAACACAACAGGTTGAAGTGGCGTCACAGCAAGATGAACTTCAGTATCTGAGGAAATGTGCTCACTCCTCTTCTCCGGTGAGTGCAATACACAAGTCTGCTCCGTTTCAAAATCACAAGACCTAATTGTACAATCCTAAACAATTCCAAACACAAATCATTCTAAAACACTGAACACCAA…
AT3G51070	ACCATGGTTTCCGTTACGACAGAATATGGTCTGCCCATCCCATGCATTTAATGGTTTCTAAAGTGTATTATTTGTTAGTTACTAGTAATTGATGTATGCCATAATTGACATGTGATAGAATCAGAGAAGATGACTAGAAGAGCGACATGTATAGATGTGACATGAGGGTGCGTTCTACAATGTACGTTAATCCCAATTAGTTACTTCTCCCGCCGTTGCCCACACCATTAGTTCTTTCATTACTAGTTTACTATAATGATTTAGTTAATTTCTACTATCAGGTTTTTGATTTTTCTATTCTTTCACATTGACTAGAAGTCTTGAACAATACTACTAATCTTTCTCTATTTTAAAATAAGTCTTTTCATGATCTTGAGGGAATGTTTCTGTTTTAAAAAG…
AT3G51190	GCTGTATGCATGTCACCTCGGATTAACACGTAGTGAAATTATGACCTCGTATGTGTTTTCTTTTTCTTTTAAAAATCTTACGACCATGACAATGTTTTTTACGAACGATTCCACGACTAACAGAAATTTACGATAGATAGTTCTAGCTAGGTAGACCACGTTTACATATAACAAAATTATTTTTAACATACGAAATCACGAGAAACGACTTTACATGCACTATGCTATAAATTTCTGATAACAGTGTCTCCATTATTACTATTCTTTCACATTTTCTAGAATTAATCGAACATAATTAATATATGATGTAAAACCACTTAATAATTTACTAGCCACTAAACCAAATGGCTTCACTAATATATGTCCTATTAATTTGAAATAAAGTAATTAATATATAAC…
AT3G51590	GTGTGCATGTTAGTGACCGCTCCAATGGCGTCCGAGGCAGCAATCTCGTGCGGCGCAGTCACCGGCAGCTTAGGTCAATGCTATAACTACTTGACCCGAGGCGGTTTCATTCCTAGAGGGTGTTGCTCTGGCGTTCAGAGGCTCAACAGCTTGGCTCGTACCACCCGTGACCGCCAACAAGCTTGTCGTTGTATCCAGGGAGCAGCGAGAGCCTTGGGTTCTCGACTTAACGCTGGTCGTGCTGCTCGTCTCCCTGGTGCTTGCCGTGTTAGGATCTCTTACCCCATCAGTGCCAGAACCAACTGTAACACGTACGTTATCTTCTATCTCACTCTATATTTATTACATTTTTACTTGAGGTCCTAATATTTAATGGAGTGGTAGTAACCATATGATTGA…
AT3G52000	TCTGTAGGACTTGGGGCATTTCAAGAGCTTGGTCCATTCCGCGTACATAGCGACGGCAAAACGCTTTTCCGCAATCTTTATTCATGGAACAACGGTACATGATTGATTGTTTACTATCAGTTTCTGCTTCTTTTGATGATTGATTGAGAAGATCTAAAGCATAAGACACAAAGTATATTATTATATTGTTTACTTTCAGTTTCTACTTCTTTTTAATGTTTTTAAAGTTTGTAGATGTTGTTTAGATCTTGAGTGATGTTTGATGAATTTAGATAAAGTAATTTGTCTTCTAAACCCAAGGCAAGTGTTCATAATTGACATTAGGATGATTTTACGTCATATTTTGCTTATTATGCTTCATATGTTTAATGGCTTACTTATTTTATAATGAAGCAAGTA…
AT3G52160	AAGACTACTTGCGTTGGGCAAATATTTGCTCTAGCTAAGCCTCACGATTCTGTAGGCAAGAGGACTCGTAATCGGATTCCTAAAGAAGAGAGAAAGACACTGGTTGAATCTTTTATAAAGAAGTATGCACCTAATTCTCTTCCTTAGCCGGAATTTTGAATTTTCCCTTTTCAATCCCAGCTTTTGTAATTAGTGTTTGTTTTCAGGCATCAGAAACTAAACAATGGGAGTTTTCCTTCACTTAGCCTCACACACAAGGAGGTTGGTGGATCTTTCTACACTATAAGGGAGATTGTTAGAGAGATTATCCAAGAAAATAGAGTCCTTGGTCCTGGTGACTTGCTACTTGAGGGAAATGGCTCTGTGCAAGATCAAAGTCTGTCAAGTTCAATCCTGATG…
AT3G52600	AAGAATGGAACGACAATCCGAAAGAGTCACCACGGCGTATTTCTCTCCTTGGTATGGCGGTAGATTCTTCGAGGAATACGCAGCGATTAACGCCGAGGACGCTAATGCCGCCCATAACTTTAACCCTCTTGCCTTGCATCCCTACAAATAGTGATTGAATTGCTCCAACTTTTCAGAAACAATCTAAAGCTTTTTTAGCACAAACCATCATCCTCTTAGTCCTTTTTGAGTTACAAACTAAATGTAGAGCCCTTCAATGTATGCATATGTAATTGCAACAATGAGTATTTGTAGACTATGGATTACTCAAAATTATGTACATAACAATAAAATAAAAGTAACTATTATTTTATTTTTTATGTAATCCTCGTGAGATATTTATTTTATATTCATACACGC…
AT3G53060	TTTGTTGTTTCACTGGCTGGACTTCCTTATAATTTTGCCAAAACCGTTATGCCCATATTTTGTACCCCAAGAATTCTGAATTTTCCAGTAGTTGACACCTTCCAGAGTTGTGTCGAAACCAGTCATTAAGACTACATGGCCACATGTGCTTGTGTTTTTTCGATTTGTTTGACCATGATAGATTTTGTCATATTCAAAATTTACAAGATATGAAATCAGTTGTAATATGTTTAAAAATGAATTATACCAACTACAAATACCACTTACATCTTTACATTCCTTTAAGCTTTCATAAGTATCTATCACAACAAGTAGAGGGCCGTCGTTGACAAGTTAGATAAACTCTTCTTCTCTCACTTGTTTGTCTCTCTTATATACCAAATCCTTGATTTTGAATGC…
AT3G53080	ATCACCATCGTTGCATTCATTTTACCATTAACATACAACACATAATTGTCCTATGATGTTAATTTTCTCCTTAAAACTTAACTATGAGTTAATATTTAACCCACATCCATTAGCTCAAGCTTAAAATTGGAGAAATGTCTGAAATCAAGAATCCAAAATTTTGTTATTGTTGAAGCTCGAAAAAAAAACATAAAGAGAAAGAATTAAGCTTGAAGAAATCAAGCTCATTGCGAAGAGTGTATTTTGAGTGTGAGGAAAATATGAATCGTATCAAAATCGTTTTATTTATTTATTGAAAGCTCATGTACAAGGAGAATGAGAACATGCTTCTACAGTTTTTGTCAGTATAAATTGGTAATTATTTGAGTACTTTGTGTATTTTTATGGAATAGCTAAATA…
AT3G53820	ACATTTTCTCCTTTGGCGTGATGCAGAAACAAACTAAATGCTGAGATAAATAATAGGATTTCATGTCACAGTACTTATGAATAAGTGGACTTATCCAAAAATTGTTAGATTTTTTCTCTTTTGATAATAGATTGTATCATTTTTAGGAAATGAAATGTTCCATAAATACACTATAGTCTATAGTGACGTTGAAAACTTGTTTGAGGTGTAGGAAAACGTGAATGAATGAATCCTGGATTTGTGAGAAAGAAAGGTAGTGATAAGAGGGAGAGAGCAACGACTTTAAGGAGTGATATGATAGTGATGGGTCCTCATGTGTCAAATGGACAACTGGTCAAAACTTGTCCACTTGTCTCTTTAGGAAGCTTCTCAATTTTTGACCTTTGATTTTTCGTCTCA…
AT3G56520	TAACGTGAACCAGCTCCGATGGCGATTCCACAAAGAAACAAGCGCAAAGCAAGATCCTCGCCGGAACGGCTAACACAACCGCCGGAACTACCACACAACTCCGACGTTCCTTCTTCTTCGTCTTCTTCTGCCGCTGATAATTTCTTTTCTTGGTCGACGAAACAGTTTGCTTTCCCGCCAGGTTATAGATTTGTACCAAAGGACCAAGAACTCATCTTTCATTACTTGAAACCCTTTTCGCAAGGCAATAAATGCTCATTGCTCAATGTTCCTATCCATCGTGTGAACATCTACGAGTCAAATCCACAACATCTTTCAGGTTTGTCTCCGTCAATGGCTCTGTTCTTTATTCTCTAATCGTGGTTTATGTATATAAATGGCTCTGTTCTTTTGAATTCA…
AT3G56600	AACAGTGGCGCCTCCTACTATAGTTCATTCTTCTGTTCTACTCACATTCGGTTCATCTTCGAGGTTGAAGCAACTTGCTCAAACTATCACTAGCTCCCATTCCAAAAATCTCGGCCTAAACCATACCGTATTTGGTAAGGTTAAGCAAGTCCGTCTTTCCTCAATCTTGCCACATTCACCTGCCACATCATCAACCCCTTCCCCTTCTCCTCAACCTGAAACCCACCAATACCCCCATCATCATCCTCATCATCATCACCACCATCATGAACTTGCTCCAGAACCTTCACTCTCACCTCCAACTAAAGGCTTTGCACCTGCATCAGCGCCAACCAAACACTCACCTTTACCCCCGAGAAACCCGCCTTGCCCTTACGAGCAGAGGAGACCAAAAGGAAA…
AT3G56700	GTGAACGTTTGGCTCAGCTTCCTTTATATATTACAAAGCTTATGACCAACGCTCTCTAACTTGTCGATGTGGGACGTTAAGAAAATAGGCTTTAGTCTTCTATTACTCATAATTTCTTCTTTAATCAACAAAACAATAAGAGAAATTATCTCTGTGCGTTATTTGGCATTGATCACAGAACTATGTAAACCCAGAAGAAGAGAGACGGAAACTTAAGAAAAAATCCTCAAAGCAAAGACGGAGGGACTTTTTCTGCTCTGATTCCATTGAGTTCACTATGCTTGAATTCGGGCACTTTCCTAGAACAGTCTGAGCTGTTCTTATGTTTTATTTTGAAACCTGGTGGGAATTTTCTGTTTTCAGTGCAGTTCCAAGATTTAGGTTGTGTTCTTTCTTCCT…
AT3G57130	TATTGTAGCGGTCCGACAGAAGGACCCGATCAACCCGGCAGACACGCATCCCCATGCCCTTCGACTCTCCTCCACCAATTTCTCAAAATTTTCATTATTTATTACTTTTGGTTTTCTTATCCCATCTGAATTATATTTTTTGCCTCTTAATTTTTAAACAAACTGATTCTTTCAACTTCTTGAAGCATATGTAGTATACCGCTAAAATGTATTTTAGTTATTAGTTCATATTTCATAAAATTAGCTAAAATATGTATTACCAGTTGTATTATTTACTTTAAAATATATATTTGCGCCACTAATAACTTTATGGAATAAAAAAAAAGTCACTTAAAATGAAACAAAAAGATGTAGATTGGAATGATAGATTGATTACAAAAAATCTACATTAGAAATTTC…
AT3G57370	TTATTCCCAAGCATCAACGATGATTCAACGGTTAACTCGTCGTGAATCTTCAATCCCACAATAGCTTCCTTGAAACAATGTGTTCTCTTGTCGCCGTTAAAGTCGACAGGAGGATAATCTGATAGCTGAGAAACGATATCTCCATATTTCATAATCCACCAACTATGATACTCAACAATCACAAACACAACCTTCTTGTTGAAATGATGTGAAGTGATGAACAAAGGGATGATTCCATCGTTGAATTCGTGGTAAACATTTCCTGTATATCCACCAGTTGAGAAAAACACAGCAGGAACGTTATAGAACACATCGCAGATGTCATTAACAGAGGAGACGACTAAAGAATTGTTTTCTTCATCTCTGTAAACGAGATTGAGTTCTTGAACTGTTTGCATC…
AT3G58780	TCATTGTCAAATTCCTCTCGGTTTAGTCGCTAAATTGTATCTTTTTTAAGCCTAAAAGTAGTGTATTCGCATATGACTTCTCGTCCTAACTTTTTTTTTAATTAACAAAAAAATCGAAAAGAAAATAATCTGTTAAATATTTTTTAAGTACTCCATTAAGTTTAGTTTCTATTTAAAAAATGCTTGAAATTTGACAGTTATGTTCAACAATTTTGAATCATGAGCGATGTCTAGATACTCAGAATTTAATCAAGATGTCTTATCAAATTTGTTGTCACTCGAGGACCCACGCAAAAGAAAAGACTAATATGATTTTTATTTGGTCTGGATATTTTTGTAGAGGATGAAACTAAGAGAGTGAAAGATTCGAAATCCACAATGTTCAAGAGAGCTCAAAGC…
AT3G60020	TCTCATGGAATCACTTCCCGTTTCTTTCTTCCGGCAGCTTTGTTGTGATCTGAGTTTCAGCTTGAGGAGGCTTCTAGATCTTTCAGATGATCCTTTATGGACTGATGGGTGGCTTTATCTTAGGGTGCAAAACCAACTCGCATTTGCGTTTAATGGTTAGTTTTGAGAATCTTTAGATTTATGAGTGTCCATATTTTTTCTTGAGATCTGAGTATTCTTCTTATATCATGGTGCAGGTCAGGTTGTTCTTGACACATCTTTACCTCTGAGAAGCCATGATTATAGCCAAATCATTACTGTTAGACCACTTGCTGTAACAAAGAAAGCTCAATTTACAGTAAAAGGCATCAATCTCCGTCGACCTGGCACAAGGTATGTTTATATACTCGTTGAAGCTTG…
AT3G61810	TGTTACCACTGGTTAGCCGATGTATCCCGGCACTTTTCATCATTGCCCTGAGCCAACTGCTGTGGATTAGTACCTTTTACTCGATTACTAAACAGTCTCTGGGATATTCTATCTTTAGCCGTTGTTTTCTTACGCCTTGTGGAAAAGGTTTGCTTCTTGTTTTTCTTTTCAGCAAAAACTCTATCAAACTCATCATCCATAGCATTCGATCTAGAAGTTGAGGCTATTGCCGCACCACGCAGAACTTCATGATTGTGTTCCTTAACCTTAACCTTAACAAGCTTTGCTCTTTTCCTCACCACTTCTTTGTCTTTCTCCCGGATATTCTTCAGAGCCTCTTTCGCTATTTGCCTAGCTAACTGATTAGGATCAGAATCTGAAGTTGTTTCATCCATAGAC…
AT3G62440	TTTGGCAAATCTGTCTCTCGTATGATTCATTGCCACACTTTCTCTAGGGCTAGTTAGTTCTGAATTCTGATGGTAGTGATGACGATATTGAATCTGAATGCGACAATGATGATGAAATTGGGAAGTTGTGTTAAAACAAGTACTCATCCCGAAGAAGTAGATAGAGAGTCTGCAAAGTGATTGACGTATTGTTTTGCCCTAGATAGAAACATGGAAGCTGTTGTTGATGAAATGAAACTAAATTTATCACATGATCCGATCGTTTAGGTTTGATGATATGCATTTAGAATCTGTCATCAAGCTTTTTTTGTAATAAAAATAATATTAATAACAGTTGTGCACTCTAATGAAATTTTTTAAGCATACTTTCTCTGAGAAAGTGAAGAAATGCAAGTAGGA…
AT3G63100	TGGATGCGACTCCAGTCTTTACAAAGCGAAGGTCCAAGATGGATGCTAACGTGGCCTGGGAGAGGCTCGTGGCTGGACCAAGCACAGATACTGTGTCGCGGTTTCTGCTGGACATTGCCAGCCGACGACCGCTCGTGGAAGCTTCAACAGCGGTTGCGGCCGCCATGGAACGCGAGTTGTCGCGGTGTCTAGTGGCGTGATCAGTTGTAACCACGTAAAAGATAAGGGTGGATTCTGAAGAAATGTGGTTAATTTACGCCAATGGTACTTATTGGTGATGGTGACGGGGCAATGATCCGATCAAAATATACGAGGCTACGATGAGTGGTGGAAAAATATAAAAAAATAAGCTACAAAAATAAAATATGATATATATGCATATCGTATTATCGTATATAG…
AT3G63230	TATGCAACCTGTCCAAACCCAACCTGATATCATTCCCACATATAGCCCAATCAATAGACCTATTTTTTTTTTTTTTTTTTCACCAGACTCATAAATGATATTTTCTCAAGACATAAATCTGCTATTCGTTTATAGACAATAACCAGGCTTTGATGACATTTTCTCAAGACATAGCTGCTATTCGTTTATTTTCATTTCTCAAAGAAGATTTAAAAACAATAATGCTCACAACAGTTAACAAACAGGAAGAAAATACAAAACAAAAAAGAACTGAAAGACGTCATAATGAAGCCACATTCCCATCCATCAGATTGTCAACTGCGTGCAGCCAAGGATCGTCCCACGACACCTTGTCATCGGCGCCACACTCCTCCAGGCCGGACGATCATTCCCAACTGT…
AT3G63350	GTGCAATTGTAGCCGTTGAACCTGAATTCAGCTTTCTGTTTGATGCTTCCTGGAGAAAAACAAAGTGTAGCTGGTTATATCCTTATCATGATAGTAACAACGCTCGACGGAGTGTATAGAAGATATCCACTATACCTTAGTAAATGTGACATCAATGTCATGGATCGCTCTCAGCAATGCTTCCTTCATAATATCCAAGGGGAGAGAATCATCAAAATGAAGTGGCAATGAGTCTCGAAACCTGCAAGAAAATTGGGACACTGCAATGAAGCGAAAATGACGACTTGATAAACGAAAGAGAAATAAAATGAAAAGGCACTCAACTGCATTTGAAAATCCAGGTTGTATAGATGCATGATTTCATCCCGACTTACGCCGTGCAAAATGACACTGTGGTCT…
AT3G66656	CTGACACTTTTTCTCTGGCGTGATGCAGGGAATGTTCTATCCACTTTGATTTCGCTCTCACATATGTAATAATCCCTGTTCTTCTTTCTCTTGCTTTTTCTTTTCTATTTTCACATTCGTTTTGTGTATGTTTGTGTTTACGTATGTTCTCTATTTCGAACGTTTTTTAAAATTATTTCTTCTCTAGTAATTTGTCAACTATATTTTCAAGGTTTAAATATAGTGCATGTAATCTGTCTTGTTTTAGTGGTTTCTAGCTAGGATCATTACTCCTCAGATTTATATAAGTATTACTGTTTTCAGACTTTTATATAAGTAATTTGTTGTTTTCTGACCAAAAAAAAAAGAAGAAGGATTATTGTAGTCAAGAGTGAAAGCATTTTTCATTATATATATATA…
AT4G00220	ACGGCAGAGCAGATTTGTGATATATACAAAGGACAAACAAACACAAATGCTTTGCGTGAAGCAAAACACAATTAGCTGCTTGCTGACGTATTTCTCTCTCACCACTCAGCCGCAGGTTTCCCTGTCACACACACGTGCGATCCCTCACCACACGTGTGTAATTCTTTTATATATGTTATATACTGTATATAATTTTTTGTCAAACTAGTTCTCTATGGACAGCTTTCGTGATAGAATTATAGAGAGAAAATCGAGATGTATGTTGCTTCTTGTTTCTACAAATCGTATAGTCAGAAACAGACATGACACTGATCACTGTTTGCTTCCCCCGCAAGTACAACCTCAGTCAGTCAGTTACTGTCATGTCTCTCTTTCTCTCTGTTTGACAAGATCCCTGAC…
AT4G00416	TCCACGTAAAAGGCTTCCAGCTTCAACAGCGACGAGCATGAAGTAAGGGAAGGAGCTTCTTGAGAGAAGCAGAGTCCCGTCAAGATCGGCGGCTATCGAATCGTACTCTCCGTCTCTGCATTCCGTTATTGGAGGGAAGTTTTGACTCTTCTTCTCCGGAGACATTTTCACTCGCTGTGTGTGTGTCTCTCTCTCTCACTCTCGTTAATGGCAGTTCTAAAGAACAGAGAGCAAAAATAAGAAGACAAGAGAGGGAACGTTATGTTTTAAATGCACCTATATTGAAGACCGTAATATTAATTCAGTGGGTTATATCTATAATCTATATCTATGTGAATGAATATGATATATATATATATATATGTATATGTCATTAACTATGAAATATCCACTAAGAGC…
AT4G00920	CTCCACTCTAGCTTCCCTGCTTCTTGTGTTGCCATATTATTATACCCGAGAACTTGAATTTTTAACCCTAAACCAGAACTTCCGAACAAAATGAGTCTTTTGGTTAAGAATGTTTTGGGTTTGTTTTGATGAGCAATGCAATTTGGAGTGTTACATATATAGAAATTATAAGACTTTACTACTTTTGAAAATTCTTGAACTGATTTTAAGTGGTGAACTAATATTATTTGTTATCTACTACTATATATTATTGATAACTCTCTCCCACTTTGATATGCAAAAAAGATGAAGTGGCCTAATTGAAATTTTATATGATTTGTTAAATTTTGTGCTACAAAGTCGTCATCGCATAAGTACTGATGTTGAAACCTTCGTACATCCATCCATTTCATTGCAACG…
AT4G01470	GATTGATATACACGCGCCAATTTACTGGTATTGATATATACTGGGCCAGGCCCATTTTGGGGTGAGCAGCAGATCCAACTATCTGACAAAAGAAAGAAAAAGAAGTTCTCCACCACCTGACATTTTCTCATTCTGATTCTGCAAATCTAATTGGGATTTGGATTTCAGAGGAAAACAAAATGTGGAATGGGGACTCTTCAAAAATGACAGTGACACTTATTTATAAAAACAAAAGTCTGGTTTCATTGGAACCAAATCGAAGCTTGAAATTATTAAAAAAAGATCCAAAGGCAGTGTTACAAATACAAACTCTTAATGTTCAGACAAAACATCCCCAGAAGACAACAACAACAACAACAACAAAAAGGAAAGCGTCAAAGCCAAATATGAGACACGTGC…
AT4G02300	TGAGAATCGTCGTTGTTTGGTCTCGATCCCGTTCACTTCTCCTGTTGAGCCTTACTTTGCAACTCTCACGCTGGGCCCCGAAATCTACTTTGTTGGCAAGTCTAGGAGCATGTGGATCCTCGACTCTCGGTCTGGAAAGTTGCGTCAGGGTCCAAGGCCGCTTGTGGCCTGTGATCAGGCAGCTGTGGGACTAGTTAACGACAAGATTTACGTTTTTGGAGGAATTGATGACATGAATAAAAGATACTACGAAGGTATCCATGCGCAAGTGTTTGACCTAAAGACACAAACTTGGCATGTCGGGCCAAATCTCAGTGTGAAATTGGCATGCCTAAATAGGTCTGTGGTAACCCCGTCACTAGGCAGAAAAATTTATGTGAGGGGTACTGATCGAGACGT…
AT4G02320	GTTGTTGTTACCGAGAGGGGAAGGAATAGATCCACAGACGAAGATGCGACGACAACAAAGATCTTGTTGTGGTGGAGATTCAGCAAAAGATCTGAATTGTAATAGATGTTGTGAAAAATAGTTACAAAAAACCTTCTTATATGCTTACTTAAATTAAGGACACATATGAAAAGATGTAATATTAGATGTTGGAGAAAGAGTTGTGTTGACTTTAAAAAAACACTATAGGGATATAGTTTTAGGAATCACTAAAAAAAACGTTTGCAAACACAAAAATATCACTGCTTGTTTTTAAAAATCTTGACAACAACATCCTCTTGAAATTATGAAGAAGATATCACTACTTTGGAGATTGATATGCTACTCTTCTTCCAAGAAGTACAAAGACTTAATTACCAC…
AT4G03010	CTGTGCTCGTTGTGCAGTAGAGTTTGACTTTTAACATTAGAATTGGTCTTAGAAGTCTAACTCAAAGTTGGTCAAAACAGGACAATAGAAATTATCCATTAATTAATCGTATAATTCATTTATCTTCATCCATTTTTTTCGATTAACAACCCACATACGTATTTTGGATAATAACATGGTCGCAAAACTTATATAAGTTACTTGATTACAAACATCAATCCAGACTTTTTTTTATAATAAAAAAATCGCCGCAAAAAAGAATGAACTAAATTTGTTTCCAAGATTAACTATCTTTCAATATTTTGAGTTTACCGCTCGATATGCACTGAATTCTATCAATTCAAGGGTGCTAATGATTATAATATTGTTTGTTTCACATCGGTTAACTCATCTTTTGTT…
AT4G03153	CTGACACAGCCTCAAGTTCGTCTGGAGTTACATCATCCATCTCCTCAATCTCTTGTTCGTTAGATCATGTACATAGGTGATATTTATAGAATATCACAAGTCCAAAAATTATTTTTATATTGATAAAATAATTAGAATGACCTTGATCAATATCAGTCCAGTGATGTTTTTGATATAAGTATCATCTGACGTGACATCCTCAGATTGGTCGCATTTGCGAAAAGAAAGAAAAATATATATATATATATATATATTAAACAAACATTATAAATAATATTAAAATTTTCTTAATGACTTTTATGAATATCACCTATGAAAGAAGAAACTGTTTATTTTCCTTGATATAGTTTAGTTTTTCCATTCTTCAAACGGTTGCATAGTTTAGTTTTTTCATTTTAT…
AT4G03370	TTGACCTACGGTACACTCCGGTTTGATATTTTTGTTAGAAAATTAAAGACTTTTATATTAATTAATATTATTTAGATATAAATAACATATTCAAGAGGTATACCGAATAACAATTTTAATTTTGGATGTCTGATATATCAAAGTTCTTGTTCATTCGTATTCAGAATCATTTTGTTCTTTTTATAGTATGACTCTAAACGATTTCCCATTTTTTTAAGTAATGTGGGACCTTGTACACTTACTTTTTTTATCGATTGAGTATTATATGTCTGTTTTTTAAAATTTAAATTAAATCAAATATTTAAAATCTAATATTTTATTAACTATATGTATTTTATATATAAAGTCAAAATAAATTATATATAAAAACAAATATAGTGACAGAAAAATTATATACTT…
AT4G03600	AAAAGCGCTCTCTTTGGACATAGCCTCTTTAAGATCTCAAGAGCCTAAAGAATAGGAATATTGAAACTTACTCTCAAAAAGGTTTAGAGAAGTGAAGCATTCTTTGGGAAGAAAAAAAAGAGAACCATTGAAACAAACCTCTGTAAAACAGATGTGTGTGGGATGTGGTCCTCTCTATTATCAAAGAGATGGTCAGCAAGAAAGGTTATCAAGATCGAAAAAGCGGTAAACAAAAGTTATGAGATGATGTGAACCTTCCACGGTATATTTGTATCCAGGATAAGAAGATCTAACTGTCCAGCCCCAGCTTTGGAAATAGCTGCTTAATCAAAGATTCATAAGAATATCAATCTTTCTCTTTAGTAGAAGTGAACTACAGAGGTATAATGATTAGGGCAT…
AT4G03620	CACGCCGGATTACTCCAAACCAATACAAATTGAGACGTCCTTCGATAGTAGTGCTCTTAAGAGCATTATTATTAGGAATATTTTTATAATTGATTGTGAAAATTTTGACGTTAAGAATTTTGTTAAAAGATTAAAATTTTGACTGTAATAAAAGGTTCTTAACTTGGACTTTTTAAAATAAAAATATTTTAATTTTAAATATCTTAATAATTATTACAACTTATAAAATTTGAAACAGACATGACATAAAAATTTAAACAAACATGATGTAAACATAAACGAAAACGGTTAGTTAAACTATTGATTTCTGCCAAAAAAATTTCATATATACTCGACCAAATCATATTTCAATTATTGATGCGTACGTTGATCACGAAGTCGAGTTCTAGTGTCTAACAT…
AT4G04080	TTGACGGATCTCTCTTTCCGCTTAGTCAGATTTTAATAATTTTCGGTTTAGCTTGGTTCGTTTCCGGTTAAGATCGGATTATTTTTAGTTTTATTTTTTTTCCCTCTTTCTACAGGATTTCAGTGTAAATCCCGCTTGCTGTCAATTGGTTTCTTTCATGTTCATCTGTTGGCTTGACTCTTCTCCAAAGTTAGAGTAATATCTTCGCCGTAATGTCTTCGTCGTTATGCGAAGTGGACCTCTCTATCGGTCTTGGGCGGAGCTTCTTCCTTTGAAGTTGGGGTTGAGATGAAGATCTACAAAATCTCCTATTACTCAAGGTGGAAACAACATACCCAATTTGATTTGTGGCGGTAATATCTGTAGAAGGATGGCTCCAAGAGCGTGAATTGAAGCCTT…
AT4G04450	ACTTAGTGGGACTCACAGCCAGTCACCGGTCAGTAATGTGTGAGGTATTCCATTAATCTCGTTGACTTAGCTCAACCATTGTCTATTGTCTGTTGAAATCAAATTTTTACGGAGAACAAAAGTTTATGCAAAACTAATATTAGTAAGTGTCTTGAAATATTAAATATTTTAAAAGATTAGCTCAACTCAAAACCTTAGTCTTTCAATTTATATGATGAATCTTTCAAAACCACCACAAAATCTTTATTTAAGCTTGTAGATACATTAGACACATCATCACAAAATTTTCGTACATGTTTGAGTCTATGTGATTTATTTAATAGGCATTAAATAGAAATAAAGCTTTTAATAATTTCAATCACGTGTGAAGCGGCGATTGAATTGCGAACGGTGATGAGA…
AT4G04980	CAATCATCGACACATGGACCACAATATTAAACTCGGCTGGGGAATCGTACGGTGAGCTCAAAAGTCATATCGACAACTTCATTGACGAAAAGCTAAACAACTTTAGTGATGGCCAACTAGAGTGTTACAATGGAACAGTTCAACGCGAGCTAGCTTCATTGCCTACGGTAACATTGACATTCTACAAGGGAGTCTCTTTAGATTTGGATCTAACCAGCTTATTCCAACAAATCGAAGAAGAGTATTTCTGTTTAGCTGTGATGATGACCCCGGGAATCAATCTTAACATCATCTGGACAACCGTATTTCAAATGTACAACATCGGATTTGATCTTGAAGATGAAACTATCTACTTTGAGAAAATCTCGTGTGATTTGCTTTACTAGATTCAATTGCATT…
AT4G09820	ATGGACTCATGGTGCCAGATATTTTGCATCATTGCCAAGCAGAATGAAAGATTTTCCTCCACAAGAGATTTGAGTTTATAAATATTTGGTGAGATTTAACAAAAAAAAAAAATATATATATATATATATATATATATATATATATATATATTTGGTGAGATAAGTCTTAACTTGCTACATTCAAAGAAACTAATTAAACCAAAAACCAAACACTAAAAGAATAGTAAATCGTCAATTTCATATTAGATGAGCTAATAAAGCATCACAGCAATAAATTTTGTCTATCTCCATCACTTACACCCTTTTTTTGTAGATAATGTAATTTCTTCCTCAAGATCTGAAGAATCATAAATCACATAGTTTAGTCAATGTTACAATACACACGACTAAAAGAAAAAT…
AT4G09940	GTTGAAACCTCAAGCAAGGCCAAACGTTCTCTTGTGACTTACATCTATCAATTGATTTGTTTATATGGTTCTAGGAAATTCTCGCTGCATGCAACAACCGCATGGTTCTGTTTGAGAATAGGCTCAGAACAAGTAAGCGCAAGAAAGCTAAGCAAGTTCAGAAGCTTTTAGACCTTGTTGAAGAAGTTGAGAGGAAGAACAACAACAAGCCATTTCTGTTTGATTTATCTCATGAGTCAATGGTAACATTTATTTTTAATGCATGTTCCCTTCTTGATGTCTTTTGATTGTAGTATAAGTAACCATCTGCATCTCAGGAAAGCGAGGCTGTAGTTGACGAAAAGGCCAAAAAGATTAGAGCAATGAAGAGTAACTACACAAAACAAGAGATGTCCAATT…
AT4G10260	AGCCTTCTTAGCCTTCTCGCTCTCACCAGAGGAGGTAACGGCTGCGGAGACAGAAGACGAAGAGAACCTTTTCCCTTGAGAAACAGATCTAACGTTGTTCCGGAGATGTTGATTAACCGACCGGAGTATGTAGTTCCACCGACAAAGACCTAGTTGGTCTTTTAATGCCTCTACGGCTCCGATGCTCACTGCCACTGTCCATGCTTTGCTTGTAGAACTCATCTTTCTTCAGAGAATTAAACTTCTTTGTGTTTTGTGTTTTGTGTATTGAGAATTGTTTTTGTTGATGATGTTTAGAAAGTGAAGTGAATTGGTGTGTTTATGTAAGAGAGAAGAAGCCAACAATATTGCCGTGTAGTTGGAGTTAAAACTAGAAGCTGTGGCCGTTGGTTTTGGTTG…
AT4G11400	GTATAGACATGGGGCTTGGCATTCGAGCTACGGTGCCTGAAGCGTTAGCGTCCCATAGACGAGCGTCATAGGACTACTCACTTAAATCGACTGGAGATCGACAATGCTAGAAGAATTTTGCCATAAAGGGCTGCTAGAAATTGAAGATATAGTGCTTTGGAAAGAAAAAAGGAGATCAGTTTAAAGTAGATTTTAGCACAAAGGGAACTTGAGAGACAACACGCATGTCAAAGCCAAAGATGGAATGATACAAAGGTTTTATAGTTTTCACACGCCACGCCTAAATACTCTTTCTTCGCTTGGCTTGTAATACACAATCATTTATCGACGGGAGATAGAATGTTACGCTTGAATGTCGGTGTAAACTCTTGGAAACTCGAAACCACTTGTTCTGCATGT…
AT4G11510	TTTTCAAACTTTCCCAGGCAACACAAAAAAGTAATGCCCAAATTGAGCAACCATACCAAACCGTAATTTTAGTAACCAGAATGAGACATTTTACTAATGGGCCGAAGAAGAAATAGAAAGAGGCCTTTTAATAAACGAGCCCATTTAAGTTTTGAATAATATCAGCAGTCCCACATTACTTGTGTGGTTGTCGTAGCCCATTAATTGCTTACGGGAGGAGTCAAAGAAAGCGGTGGTGGAGGCGATGGCAACGTAATATTTTCAAAAGCTCCAGCAAAAGGATACAAATCCCACCGGATAAAACAAAATGGTCTTACAAAAGCACCGCCAATGTGACCGCGACAACATTTCTTGTAATCAAGAACAGTTCTCTTCAAACAAAACTCACAATCCCCTGAA…
AT4G12350	TACGCGTGTACATTCGCAGGTATGTACCCTATCATTTCACATTAGTTCAAAAGTCATTTTCAGTTTTCACCAACCAATTAATCAAGGTTTTCCAACACTCCTCAGTTTTCGTAAAATGATATTAATTAAACAACTATAATTAAAATCCATAACAATGATTTATTTTAGACAAAAACATTAACTTTTTTTCTTCACCAAAATGATTTGATCATAAGAAATCGTATATATATCGAGAAAGAAACATTTCTATCGACATTAACAATTCTGTGAAGTATATATATATACGATTTCTAGTTTATCCTCCAAAATGTTTTAATCATCTCACCATCACAAGTTAGTTTATGCACGCATGTGATGTATAAATATTTTATACGTGAAAATGAACCATGCATATATATT…
AT4G12530	TTTCCTCGATTGCAAGAAGCGATGTCTGATTTTCAGTTGCTTCCAGAGGATCAGGAAGAACAGTCTTTGATGAGCACAAACGAAGAAGAAGATTTGTTTGATGTTGAGAGTCCTGAGCCTACTCAATTTGAGCCCTTAGTCTCTCCTTCTCCTCTTGTGCATTGGCGTGGTGATCATAACGCAGACAAGGGTAGACAACTCTTTCTTTTGACACCACTACCCTTAGGAAAATCTGAATTCCTAAAACACCAGAATGCATCTAAGCTTACAGCTAAAAGGATTTTTCCAGACACTGTTGCAAATGAACCGCTTGAAGCTTCTAAAGAAACAAGTGATGATGTTTTAGGAGGTGAGTCGTTGAAAACTGCAGGACTTGGTAAATCTTTAGTCCATGCCATG…
AT4G12860	TTTGGCGACACACATGTTACGATGGTAAAAAAAAAGTTATAAAATCTGACAGTGAATCATAATAATTATTATTAAAAAATGGTCTAGCATTGTAACAAATCAAATATAAAAGAGATAAAATAAAGTAATCTTAGTAACAGTAAATAGAAATTAGTCCAACTTCTACCTACCTATCTAAGTAGGTCTTAATGCATTTTTCAAATTGCAATATTTTGTTATACTTTAATAGTTTTGGAAAACAATTAATGACAATATGCAAGTGGGTGTCTAGCTTGAACCTTAATAGAGTCTATTTTTTACCTTTTATCTAATGTCATCAATTTTTATTTTATTTTTGTGTGTGAAAAATTTCATTAAACTAAGATTGAATAAACTCAACTTTCCATTTCATCAAGAATC…
AT4G13190	TACATGCTTTGGCCTTTTCCTCGATATTTTCCTCTTCTCCAGTGGCAGTCCTACCAAAAAATTAGAAACATTCATAGGGGGCAAAACCGTAACCTAACCAAAGAAAACCTGAACTGATAGTGCATCTTATTCAAAGCCCTACTCTGTCCCATGTATATGTCTCACACTCTTCAAAGATGCTCACATAAAAGGGCTCTTTAGTAATTTGATACCTCGTGCAATATCTGCCACACTTTTTTTATAAGCAGGTGTCCCATTTTTTTCTTCAAAGGCTGAACAATCTTTGATGCGATGTTTTCCAACAACATCTTTATTATACCATTATTAGATTAAAGTGCGTGTGTGGAAATTTGAATATCTCTCTCTCTCATAATTAGCTCATCAAGCTCCTCCTTCATT…
AT4G13985	CGTTTACGTTGTCGGCAAATTAAATTAGGGGAGATTCAGTTTCACATGGGTCAGTCAATAAAGACCTTCTCTTTACTCTCGGCTCCACCTAATTATAGTACTCTATTAATGGTAATTTAAATTGAATATAAATGTTAGATTATACTATAATTACTAAAATAAATGTTGTATTCTCTCTGTTTTAGATTAGTTGATGTTTAATATTTTTACATAAATTAAAAAAATATATAATTTTTCTGTTTTATCTCTAATTAATGTATTATTAAATTTGATATCATCAATTAATCAGCTAAAATAATAAGGATAAAATTGAAAAATCTGTTTAAAAACATGCATTAAAAACATAAAACAACAACTAATTTAAAAAGAATTAATTTATAAAACGATAATTAATTGAAA…
AT4G14815	TTCTTACCGGAAACAAACGGATTTGTGAACTGAATACTCTGAAGCGGAGGAAGCTCCGGCGACTCTGCACCACAGATCAAAACCATAGAAATCACACATCTGAGATTCGAATTCAATCGATTCAATTACATAGGAGGATTCGAAATTAACCTGATACCGAACAGAGAGATTCGAAAGATTCTTCGGAATTCTGATCGGTACAGATCTGAGAAAGAGAAATCAATCTAGATCTATCCAACGGGAATCCAAGGATCATCGGCTGCCGGAGAAGATAACAGAGACAGTTTCCGGTGCTAGAATGAACGGAGGAGGTAAAAACCGAGCAGCAAATAGGATCCGGAGTCTCTGACATATTGTTTGGTGGAGAGGAGACGTAAGGAAGGCAAGGAGAGAACATGA…
AT4G15050	CCGGTTTGACTGTAAGTCGCTTAGTTTATTTATTTTGCATTGAGCTACGACTTCTGTTTACTTAATAACTTTAAAAAACATGTGTTAATTATACTTTTTAATAAATTAATGATTTCAAATAAAACAAATATTGTTTACTATTCAGGTAAATCCAGTATTGTACAAGGACAAGCAACCTCGAACTTTTGTCTATACAGATGTGAGTCAGTCACATTATTCTAGTCAATTCTTTTTCTAATATTTTTTTTGAATATATATATATATATATGAAAGAATTAACATGGATGGAACAGTCAAATGGAAACTCATGTTACAATACCAACTGCAACGTTGGAATAGTACTTATTCGTCATGACATTGCACTTGGTATGTCATTGGTGCCAGTGTCTACTCGTGGTG…
AT4G18395	AAGTGGTTCACGACGGTCTCGAGAGCACGTGTCGCTGTCTTAACGGACACTTGCTCACTTCTCGATCACTGTTGCCTTTACCAGACCACTGCACGTGTCTGCTTCTTGGTCACCCAAATTTCTGCTTACTTATTTTCTCATGCTTATTTTTTTTTTAATTTTCTGCTTCTGCTCATCCAAGTCCTCTAAATGATTATTTTTTATTTTTTTGACAATCAGTCCTCTAAATGAATTTCAATCACTAAAATAGACAACAACGAAAAAAAACCACAACAAAAAACTAAAATTAAGAACCCTGATTCTTATATATATGTTGCTTGTTAATATCAACCTTATTAATTATAATTGGCCTTGGAGATTTCTATATTTTGTAGTTATACATTTCTTCTTTTCTCATCA…
AT4G18770	ATGAATCTTGGAATGGTGCCGTTTAGTTGGTTCCCACTCAGATCTAAGTGTGTAAGCTCTGGAATGGATGAGATTGAATCTGGGATTGGTCCTGATAGCTTGTTTGAGGATAAAGATAGGTTTTTTAAGGAGATTAGGTCACCGATTGAGTCGGGTATGTCTCCGGAGATGGTGTTTTTGGATAAATTTAGAGACTTTAGGTTTGAGAGCAGAGTAATGGAAGTGGGTATTGAGCCTTTGAGTAGATTGTCTGATAAGTCAATGAATGTGAGATTTGAGTGGAATGATTTAGGGATGTTTCCGGAGAGATTTGCGTGTGAGATTGTCAAAGAGACGATCTCGTGCATATTTCCTAGGATAACGAAGAGACCAGAGGTTGAGACTGGAACAGAAGAGACT…
AT4G18920	GGTGATGCTAGAGACGGAGCTGTGGTGGTCAATCTCAAGGAAGAAGACGAACAACAACAACAACAACAAGCTATTCATAAACCCTTGAAGAAACAAGACTCTCTCCTCTCTATCTCTGTCCCTTTCTTACAAAAGGTTTTTTACTTTTGTCTTTACTCCTGTAACTCTCAATCTCCAAAACCTCTTTAGTTTTGAAGAAGAAAAAATATGTCTTACAAATCTTTAGTTTTGCTCTGTTTTTTAAATTGTCAAATTGCTCTGTTTTCAGTTGATGGCGGAGGTTTTGGGAACATACTTCTTGATATTCGCCGGTTGTGCCGCGGTGGCTGTAAACACACAACATGACAAAGCCGTGACTCTTCCAGGGATCGCCATCGTTTGGGGACTTACCGTCATGGT…
AT4G21200	AGCGAGAGAAAGAACCCAGAAAAACTAAAGTCATATAAAGTAATTATACTGAATATGATCTGTGGACTAATCGGCAAAGTGCCTTCCTAGGCTTAGCTAGTTAAATCATCACTTTCTTGAATCACTATTTTCTTTAGTTATCCACGTCTAAGAAAAAAGCGTCGGTAATCCCTTAGGCACGTTTCCTTTTGGGAATGGATGCAAGCAGCAAATTGCTCAAAGATCTTTATTTATTTTTATGACAGGAAGATTCTGCATAAAAACCTGAAATGATTTTCAAAGTCTATAAAATTTCTAATATTATTACCATTTAAAAGTATATGTTAGACTCAAGTTGCCAAAAAAAAAAAAAAAAAAAAACGTTAAAGACATAAAATATGAGAATGAAGTGTTGTTGGT…
AT4G21690	CGACGTAAGGCAAGTTGCTATTTATTATACCAATAATTTCATTTTCCGCTATTTGCATGAATCAGTCTCTTTTGAATTTTATATAAATAATTTAATTAGGTCGTAATTGTTTCAAACGTACGTACATGTTGCTTTTGGAAAAATCAGATGATCTAAGGGATTCTGAGATATCTTCTCCAAGAACTAACCGCTTTTGTTATAAGCCCATTATGTATATGCCCATGTACAAAAAAGTAAGAGGGCCCAACAAAGACTTGCATTTGTAAATACTATGGTTGTTAATTTATTACGTCGAAATAATATATTTCTTTTGTTCTTTTTTGTTTGATTGTTTAAAAGAAATAATTATTTCAAAAATATTAATTTTTTAGGTTTTCAATGCAATAGTTATTAGTTATA…
AT4G22620	CGGAGGATTCATGTGGTCTAATTAGTAGGAGTATTAGTTATTAAGAGGAATAATTAGCTGACGCTATATATATATGAATTACAAATAATAAAGTCATGTTTTAGTTAAGAAGTCCATCTTATCATCAAAAGTAACATCTTTATTATTGAGTTATCATAGCTAGTGAAGACATATAATTATTAACTATCATGTGAAGCTTTTTCGAACTAGTTATCTAAATATTCCTCCTGGATTATTTGGTTATATCCCAAGATCTTTATTCCTTTGTTGGTGGATAGAATGCTAATTTGGGTTGGATTTTTGCTGTTGTCCATTATTCATATATATGATCCATAATGTATCAGTTTCTTGGATTAAGAATTTAAGACTACTGAGTAAGTTACGTTAGAAAGATAGTCA…
AT4G22680	CATTGGAAAAATTTCGTGGGCAAGAACAAGAAGTGGGAACATCTATATTTGGTGTGGACAAATCGTAACTAGAAAAAAAAAATATTTGTTTATATTAGTTTGAGCAGTAGAGTAGTAGTAGTACTAAACACAAGTCAAAGAAATCGGAATCAAGAAAAAGAATGCTAAAGCATTAATTACCCGTTGAAGCGAAATTCATCATTGAGCAGAAAAACAAAACACTTCTGACTTAATACCATATGAACATAGGTTTTAAAAGAAATAATAGTGTAAATAATTATCGAATTGGATTATCAGAATCCATTCGAAAATTATAGTCAACAAACCTAGCTTCTTTTATAATAAAAAATGGCATTGCTCTTATGTGCCCCAAATTAAGTTATAAATGCAACATATAAA…
AT4G23580	AGCCAGAATACTAACCGCGAGCTCGATTGCTTGTTTGCATCCAACAGTCATATATACGTCATCTCCCGTTAGCTTATTGTCAAGATCTCGGTTTAGATATTCCGCCACAGCACTGATCATATATACAAGCGTAGAGTTAAGATGCAAAATATGGATACCCTGACTGGACATTAACTTTATTTATGTATATATTACCGTTTGGCAACCGGGAGGCCAATACTTGGAGCATAGGCGTTTCCCGTACCGCAAAGGACAGCCTTAACAACCGCCTTTTCGGCGGTATGGCTGGTCTCTGCCTCTTCACTTAGTGGAGGCAAAATAGGCTTTCCTTGAGGGTCACACAGACTGAAGATTTCAGAAGAGTAAGTGCCTAGGGAGGCTTGGGCGGCCTTTTCGGCT…
AT4G26770	AGATCAAGTGCGAGAGCACCAGAGGCAGTCACTTCATGAACTGAAGCTGAAATGTTAGAGGTAACATGGTCAAAAAGCTCCCTTTCCTCATCAGAAGTATCCATCAGATTCCATAGATCAGTTAGCTGAGTAGCTAGTTCTTGAAGCTGCATAAAACCAAGATACATTAATGAAATCCACAAACAAGAATGGTGCAGAGAAAAGTTACAAACTTTCAGCGCAATTAATCAGAAAGGATTTCAACATATGTGCAGCCTAAACTGACCAAGCTCATGTCAGAGATCACAAAGACCATGATTTTGACTAACCTTCTTAAGTCTTTGCATTTTATCTTCTTTAAGAGTCAAGACAGTCTTAGCCAACCTTGCAAGTGTTTCATTGCTAATGCTCTTGGTTTGA…
AT4G27220	ATCATAACCATCCCACCACGTTCACGTCACTCATTTTTTCAAATGTCTCTCATTGGGTTTACTTTCTTTGTTATCCATCTTCGGAGAAATTAGCTTGACATTAATACTTTTTTGACAAATTGTAACGTTTTCTCCGGAGATGGATAACAACGAAAGTAACGTTGTCTAAATTAATATTACAACTTTTGAGTTCTTACTAACTGAGAAGATTTGTGGCTTTTCAGCCACCACAATATGTCATACAACTTGCAACTGTTATTATCCAAATTTAAACCCACATAAAGAATACGTCTAAAAAGCAAACAATAATCATTACAACACTTAGTAAGTTATAACTTCTCCCTAACTTCTTTGAAATTTTGATAAAAAGGAAAATACATATGTACAAGAAGTGAAGAA…
AT4G27330	ACACGTGTCAGTTGGACCACTATCCGTAACTTAACATGAAAGCACATGTGGGGTCCCCTCTTTCGTCCTTTGCCCTACCAGTTCCTTGTCCTAGCCCACAATACAATCTACGCGGTATCTATATCAAAGTTTATCTAGCTATTTTCCGAAATAGAAAGCATATACTTCCATTTATTTTTGAACAAATTAAACTTGGTAGAAATAAAATCTTTCGATATTGATTTATTTCGATTTAGTGTAATTCTATTATCATCTCGCGTGTCATTCTAGGCTTATAGCAACAGTGTAGGTATGTTGCAATGTTGGGTTGGTCATGCCGTTTGGATTTATTTCCAGTGATTAATTCAGATTTTATTTTTCTTCTTAATTATCTACGTATAACAAAATCTCGCTAACCGC…
AT4G27670	TCATGTTGGCCATAGCTTCATGATCTGTTGAACGGCGCTGACCAAGAAAGCTCTCAACCTCATCAATAAAAATGATAGCAGGTTGGAGTTTGTAGGCCAAGCTAAACACAGCAGAAACTGAGAGAACGAAACAGAACAGAGCAGCTCATAGATTAGAAACACCATCAACAGACCAAAAAAAGTGTAATTGATATAATAACCACACACAAAAAACAAAAAACTGCCAACAAAGTTGCACAATGTGAAGCTGATAAAAGCACAGGAAGAAAACACGACGAGCATGAAGACAGGCCTACTCAAAGTGTGTTCCTTTATCACACACAAAATAATAATATGCACTTACCAAGCTTCTGAGCATCTCCAAACCACTTGCTCATCAGGTTTGAAACCCTAACATTA…
AT4G28090	GAAACCCAAGCTCAAAGCTGCCGACTTGACCTCTCCAACGAGCTATTCGGTGGCGTCAACGAAGCTTGCGGAAGAAACCTTGACCGGAGTCGATGTTGCCCTGTTTTAGCCGCTTGGCTCTTCGCAGCTCACGCTCGCTCTGCTCTCCAGTTACCAGCTCCTGCTCCAACGCCGGAATCTTCTGATCCCGACGAACCCATGAAGCCTGACGACTCTCAGAAGTGCGTCAACACATTGCAAAGTGCGCTTTTGACTAAACAAATCAAGATCCCTCAGCCTAATTCTAGCTGTGACGCAATCTTGTGCTTCTGTGGTATTCGTCTCCACCAGATTAGCTCACTCTCTTGTCCCGCCGCTTTCAATGTCTCCTCCGGCTTCAAAAACGCAACTCCGACCGCC…
AT4G28500	GCCGGTTCTTGTGGTTACATTGCACCAGGTATAAACCAAAACATATTTCAGCTGCATTTTGTAACTTTTGATCTTATATTAATAGTTTTCAATTTTGCAGAATACGTATACACACTTCGGGTGAATGAAAAGAGCGATATCTACAGCTTTGGTGTGGTGCTTTTGGAACTGGTTACAGGGAAGCAACCAACTGATTCAGAACTTGGAGATAAAGATATGGCAAAATGGGTGTGCACTGCACTTGACAAATGCGGTTTAGAACCCGTGATCGATCCCAAACTCGATCTCAAGTTCAAAGAAGAAATTAGTAAAGTCATTCACATTGGTCTACTCTGTACGAGTCCTCTCCCTCTAAACAGACCTTCCATGAGAAAAGTTGTGATCATGCTTCAAGAAGTC…
AT4G28580	AGTAACGGTTTCATCCGCTGGATCGCTGTTAACACCGCCTCTGATGCTTTCGAGTGGGCTAAAGAACCCGAACATTGGAAGGAACTTAAAGCTGCACCCGGTTCTGATGACATGGGGATACTTCCCGGAGAAAGATTCTGAGTTCTCCGGGAAAATGTATGAGGGAGGGATCATCACGTCCGTCCATCATATGAATGATACTGAATCTGGATGCAAAGCAATACTGGAGAATCCACTGATAGGACCAGCTTCTTACGCAGGGTTGAGCCCGTGGGTTTCAGGACCAGACCTTAAAGAGAGGATGATTAAGTACGGAAGAACAGCTCATCTTTTTGCTCTGGTTCGGGACTTAGGGTCAGGTGAGGTTATGATGGAAAACGAAGTTACATACAGGACAAC…
AT4G29450	AATTGCACTCTGCATCTTGGATCTGAGAATGCTGCATTTGGTGCTTTTTTACAGGTATGACTTATGTTGACTGCCACAAGCAGTTCCAGCGTTGCGTAAACGAGCTTAAACAATCAATCCAAGAATCTAACAACCAAAAGGTTGGATTTTCCAAGGAATGCCCTTATTCAACAGTGATACCAACCGTGTACAGAGGAATGAATTATGGCATTTTCTTCAGTGGGATAGGTAACTAAATAAGCACTGGTTTATTAATAACACTATGAGAATCACTTATAGACTTCGGAAACCATAAGCTAGTGATGAAACCGAATTACTTATGTTACATTGTTTTGTGACATTTTGTATTATAGCACTTACTATACTGTCTTCTAATGTTACACTGCAAATAGCTTAGTT…
AT4G29550	CCTGCAAATTCCGATATGCTCAATATACAAGGTATAGAGAGACAGAGAACCAATAAACTCATGGTCGAAATAGAGGAACTAATAAATCGCATCTCTTCGTGAGACCCCACTTTGTTTACAAACTCGTGAAGCCATGAAGCCAAAGGAAAATCTCAAGGCTGGGAATGCAATCTTCTACATCAGTTTCAGGGACTGTGGTCTGACCAAGATCACCGAGCTGTGGTAAGAAGAACCACAGATGGGCATCCGGAACACATGTTTCTTGAAGTTAAGTGTACGGTTGCGGACTTTTCGAGCTGCTCTCTTAACTAAACTATTCTGCTCTATTGGCTACAATTGGTCTGAACACATTTCTTCTAAGATGTTGCAGATTATCCTCTGCTTTTATTTGGTGTTCCA…
AT4G29630	GTAAGTTAGCCGTCGCCATCTCTACTGACGGCCTCGAATTCGGCACACCGTGCGGAAACTGCCTCCAATTTCTTATGGAGATGAGCAACGCGCTTGATATGAAAATCCTGTCCAAACCAAAGCATGAAGCAGGATCATTCTCGAGCCTTAGACTCCTCCTTCCGAACGTCCTCCCGAAAGGTTCCCCTTTCCTTCTCGAGAAGCGCTATAACTGCCTCACCCTCTCGGGTTCTGCCGGAGAGATATGCTCATTAGATTGTTCCCATTTGAAGCGCAGGGCTCTGGCCGCGGCAAACAATTCGTTCTCGCCGTACACCGAGTCTCCGTCGGGAGTAGCGCTGCTGGATAACGACGGGAACTGGTACCGTGGATGGTATATTGAATCAGTGGCGTCGAACC…
AT4G29650	CTCATTTTTCCATCCACGCTGAGCAATTCCTGATCGCCAACCTTGCCCTCAATTCCGAGCCAAAACTCACTCACTTAGCCGTCTCCGATAATGGCACCGTCTTCCAAGACCCGTGCTACGACTGCACCCGCTTTCTTAAGGAGATCAACAATGCACATCAAATTGAAATTCTGATCAAAAACGCTCACGGCCGAGACGGATCATTCAAGAGCCTCGAGAGCCACATGCCAGACGAATTCGGCTCCGAAAGTATCCTCTCGGCAGAACCCTCTCTCCTTCTCATGGAGCGCGATAACTGTCTCGCCCTCATCGATGAAGATTCCGCCGCCGGAGGGATCTCCTCCAATGCGGACCTTTGTTCCTTTCTAAAGTTGGAGGCTCTAAAGGCGGCGAACAAAT…
AT4G29980	TGGACAATTCTTGGGAAGGTCTTGAATGTCTCCATAGTGATAATAATACTTCTCCAAAATCCATTGCTCTGTAAGAATTTTTTCAGTTCACAACTGCTCTGCTTTTCTCTGTTCTGCTCTTGCTGTTACATGTATCTCAAACAACGTTGTGATTCGCAGGAACTTATCCTCCAGTGGACTGACTGGCCAGATTGATCCAGCTTTCGCCAACCTAACATCAATAAATAAATTGTCAGTGTTTCTAATCTCTTTGTAATCAACATAAGTGCACTCAATGGTATTTAAACTTTTGACTGACACAAGGAAATTATCATTACAGAGACTTATCAAACAACAGCTTAACAGGGAAAGTACCCGATTTCCTCGCCAGTTTACCAAACTTGACTGAATTGTGAGTCG…
AT4G30030	TTCTACATGTTTCGTTGCGGTGAGTATAAGATCGAGAAGGATCGAAAATAGGAAGACTTTGAGCATAGCAATTGATACAAGGAAGACATTGTATCCATAGAAGATCACTAGCCGTGTCCATGTGGAGAAGTTGTGTGATTGGTGGGCTACCTATTGATATGTTCACTAAGAAAGCTTGTGGGATGATAGGGACGTTAGGGGAAAGGTGTGCAATGATATCTCCAGTTGTCTTGGCTTTCAAGTACTCTAGACGTTCGACCGACGCTTCCTTGATATGATAGACATGTGGTGGTTTTCGAGAGTATATGTGGTAGGAATGAACGAGATTGAGAACAAGAGTTGGTGATGCTGACAAGTGAACCACGGAGATAGAGAAACAAAGGATGATGAGAAAGAAGA…
AT4G30040	GTTTCCAGTCTTTTCGTCGCGAAAGATTTGGGGCATGGCGTGTGGTGCGGATACACAAGAAGCGTTTCGGTAAGTGGAAGATCTTGAAGGGTGGAAAAAAGGGATTGTTTGAGGGTAACATTTGCAGGGAAGACAATGGATCCAAGTTAGGTCACTACCTGTATCTATGAGTAAGAGTTGCGGGACAGGTGGATTGCCGATAGAAATATTTGCAAGGAATGCTGCTGGATTCGGAATAGGAGTGACATGTGAGACGGTCCACAAGTTATCTAGGCGAGAAGCGGGGGTTGACTTGGAATGCAAGTAACCGATTTTGATTTTCGATGATTCTTGGGTTTTGGTTCTTAGCGTAAGTCGGGAATGCGAGGTGCATTCCTTTGAACAAGTGAGAGCGAATAT…
AT4G30120	ATTGTGACTGCCTAGTCCCGGACTGTTCATGTTCATGTTCATCCCAAAGAAACTATCTGCTCCATAAGTCTCAACCTGAAAAGTCTCAGGTGATCTAGGAGGCTTTTCTTCAACCCGAACCGGTCTGCTTCCACTAGCCATCAAGTAACTGTTGACATTCAATTTCGACTCTGCCTCACTCTGAACCATTTTTGAAGGAGGAGATATCTCAATGAAGCCGCCTGAGCTGCTCATTCTCTTCACTGGAGTGACACATGTGTCCAACATGAACTCATGTGGCTCATCTCCTTCGATATATTCCCGGAGAGCATCTGAAACCTTCCTCAGAGACTGGATATAAGCAATGTGACCAGAAGCAAACCCAGTCCTATGTTCCACTGCTTGTTTGATGAAACGTTT…
AT4G30300	ATTTCGCCAAGAGAAGTGGAAAGAGGAAGATTTTCTACTCTGGGAAGCAGCACGATTTGCAAGACGGGGAGAAGCAACATGATTTTCGATGATGTGATCAAGTAAAGCTCCAGTAGCACTTTGTCCTCCTTCTGTAAGCCAATACTCCGGAACCATAGCTACAATAGTTGTTTGTTTTGGAGAAACAAGAGTGAGATTTCATATATCAAATTGTAAGAATAGAAACCAAAAGTGTCAGTACCTGACCAAAAAGGCCCCCACACGCCAGGAATAAACAGCTTTTCACGGGAAACAGCCATATGACAAGTTGATGTGCCACATACCAAGACCATTCGAGAGCACAAGGTATCCACATCTGACTCTGAAAATGCCAATTCTTAGGGACTCATATGTCAGGTT…
AT4G30830	AGAGCTGTGAAATGGGCTTCTCCGACTGAGTTTGTTACTGGAGGATATGGTTTTGGTTTGCAATTGTGGGATCAGAGGAAGTCTGGTGAAGCTGTTTCACAACTCAAAGGGAACTGGTGAGTTCTTAACTCTGTTTAATGATTGAATAAATGCTAGTTCAATCTGGTTTTGAATTCCTGGCATGTTTGCTCTTCGATGATATGGAACTTGAAAGTTTGTGCGTTTGGCTTTAGAACACACTCGTAATATTTGATTTGGTGAGCTGTTTAGCAAGTAGAACTAAGAATGGGAACGGTAGATCCTTTGAGTTAATAGTCTATATAAGAAGCATGCCTATCCTACTGTGTCTATTCTGATTATAACATTGCAGGTTTCAAGGCAAAACTTCTGCAATTGTCC…
AT4G31230	ATTTCCTTGTCCCCATGTGATTTCATTTATCCCCTTTTCTTGGAATTTACAAGCTTAATCAACCGAGAGGCATATCATCAATAAGGATTAAACCTGTGTGGAAATTTTGTTACAATCTACTCTGTATTGAAACTTGTTTCGGTATAGTTTCCTCGTATCAAAGGTTATACCACCATCTCTCTGGTATCAGGTATGTTAAGTTTTGTTTATTACTTTTCTCAACAGGCCATCTGAGACAGTTCATCGTCTGTAAACCCTGTTATAATTGGTCTCTGTTTCAGTTTTTTAAAGTTGTATGTTCCTTCAAGTTTTGTTCTGGGTTTCTGATGTTTTGTAACTGGTCTTGATATGTATTTCTGTATGTTTGATCATTTCATGTGTTCATGAAGGGATGGACCT…
AT4G33230	CCCTGATTTAAGGCTGTTGGGTTCAGAAAGTGAGCTGAACTTTAAAGGAGGCCCTACCAATGATGAACATACAACACAAGTTCAGTTGCCTTCTCCTAGTTTCTACTATTCACTCAACAAGAATTATTCGCTTAATTCTCGCAAGCATATCATGGCTGAAGACCGGCCTGTTTATGTTTCTTCATATAGAGAGCTTGAATGGCGAAGTGGTGCAAGGCTGCTGCTTCCTCTGGGATGTAATGACTTAGTACTGCCAGTTTATGATGACGAACCTACTAGTATCATAGCTTATGCCCTTACATCATCAGAATATAAAGCTCAGATGTCTGGATCAGATAAGTCAAGAGATCGCTTGGATAGTGGAGGTTCCTTTTCACTTTTTGATTCTGTTAATCTTCT…
AT4G33970	TCTTCAAGCAAATCTGACCGTCCAACTAAATGAGATTGTTTGGGTTTCTTTTTCCTTGCCCTTATTAGCAGAAGATTTCGATTGTTCAACAAGTCTTGGACGCCGAGGCAATTTGATGCCTGATGATCTTGAGATCTATTAACTAACAATCCTTGACCTGTATCAATCAAAACCATTCCAATGGTCAAAATCGAAAAATCCTAGCTTTACACTAGTTTTCGAGTGATTAGAGTTCGTGATCGTGTTGTGATGGTTTATTTTCTTGACAAAAGTCCCACTCTTTATAGTCTTATTGAATTCTTCCTGCCTAAAGTTTATTGTTTGTTTCTGCAGGATGAATGTACTGCTTGGACGAATGAGAAACACAACTCATATCTTGATTATTTAGAGAGCTCGTTT…
AT4G34850	AACTAAACGAGGCGATCGAATTGAAGAACGACGAGAATTGCGTTTCCCGGCGCGAGTTCGAAGATGAGGAGAAGGACGGAGACTATGACAACAACCAAGAAAATCACGGCGGAGAGTAGAAGCCGGAAGAATCACCGGAGAGTACGAAGTTAAGGTAAGGTATTTAGAAGATCTGGTAGTGGAGATGAAGGTGGTGGAGGTAACCTCCATTGGAGAGGCTTAGAGAGAAAACGATTAGAGGATAAAGCTTCAGAGAAGGAAGTGAGGATATGAAATAACGAACGACTCTCTTCTTCGCATTGTGGACCCCTTGCTTACGTGGCATAAACGGCCGTCAAGTCGTCAACGTTGTTTATATTAAAAAAAACATATTTTATTAATTATGCTAAAATTTTATTG…
AT4G35280	TCTGGACAAAGAACGGGAACTGAAGCGCCGAGAGACTAGGGTCTAAAGCTGTGAATGACAACATAGGCACACTAAGCTCATTTGCAAGATGAGACAGTACATGAGCCATTATTGATGTCTGAGGACCAATGATAGCCACAGCATCAGTCTCCATGAATTGCAAAGCTGTGAAATAAAACCAACACAAAGGATAAGTAAAAGTTTAGTTCCAAAACAAGAATCAACGAAACAAGATCATATCTTTTTTTCACCTCCCATGATGGTGAGGAATCCATTACGCTTTGCATCATACGTCGTTATACGCAATTTTGATCCACCAAGGAAGCTAGGATCAGAATTTACATCTTCCTCTGCAGCTTTCATAGCAATATTTGTAACTTCACCCTGTAAAGTCCCTAA…
AT4G35700	TTGGTTCCGTTTCTGGGTAGGTCGGCCCCGGGTCTTTCTTTTCCTGTTGTTCTGTTCCTGCCACGAGAATGTCAAATAACTTTGAAGACAGAAGTTATCCTATCGATGCTGTATTCATGCCTGTTGAAAATGCCACCTAAGAAAGGACGGAACTGTCGAGTAAGGATTGGCCGGGCAGAGGCCTTTGGTGTCCACTCCAGTCAAGAATTGGAGCCTCCAGGTATTAGCTGTTAGCCGTCGGACTCATTTAAAGGATTTAGTTTGGTTTCTACGAGCTTCTTATGATTGCTAATAATAAGTAAACAAGTTAAATAAACCATTCCAGGATAATGAGAATCTGTCAATCAGATACACAAAGTCAGTGATATCTCGCAAGCAAATCATCTCAAAACTCGTGCA…
AT4G35820	GAAGCAGCTCCGTAACAAGCCGCGTAAATCTTTTTCGACGCAAACTTTCACAGTTGTCGTACTTGTACTCTTTGTCATTTTGATCCTTGTCGGTCTCGGAATCTTTTCACTACCCAGCACCAACAAGACCTCTTCTATGCCGATGGATTTGACCACCATTGTACAAACGATCCAGGAGAGGTTAGGGATATGATTCTCTGATGTTTTGTGTTTTTGCTTGTTGTTACGTAATAGTTTTTGAATTTATTAAGGGAGAGTTTTGGAGACGAAGAAGACGGTAATGGTGACCGCTGGCTGGAAGTTATCTCCTGGGAGCCTAGAGCTTTTGTTTACCACAACTTCTTGGTAACTTTTTCGGATTAATTTCTTATCAAGATTTTGTTTTATGCGTAATCACAA…
AT4G36450	TTGAATTTTACCAAAGGCCCACAAAAAATTGAGACGGGCCTAAAATAAATAATAACGTCCTGTTTAGAAAATTAGAACTCGACATTATTGTCCAAAGTGGGTCAAATAAATGAATAGCATTTTATTAAGAAAACATTGTATTTAAAAACATGTTAAAAAATTCTAATTTAAAAGTTTTTAAAAGTATATGTCGGCTGTTTTTTGAATAGCATGATTATGGAATTTATATTTTTTGTCGAAAAAGTAGTATTTGTCATCTAGTTGTAAAGATGTATTTCTGATTTTTCAAACTTTTTTAGATATATATTTGTTTTTTGTTTCTAATAAGATTTATATTTGTTAAAAAGAGATGATAAGTAAATCTATTTTGAAGATGACAAAAAAAAACAAAAAACAAAA…
AT4G36590	GCTTCACCACTCGTATCCGTAGCCATCTTAATCACATCCTCTGCTTTGTTATAGGCAGCGTCTTTTGCGTGAGCTGCCTTGTCATAGGCAAAGTCTTTGGCTTGACCAGCCTTCTCAGATGCTGATCCTGCTTTGTCGTAGGCCATGTCCTTGGCTTGACCCGCCTTGTCGTAGGCTGATCCCACCTTGTCGTAGGCCATGTCTTTAGCTTGACCCGCCTTGTCGTAGGCCATGTCCTTGGCTTGACCGGCCTTTTCGTAGGCTGATCCTGCTTTGTCGTAAGCCATGTACTTGGCTTGACCGGTCTTATCGTAGGCCATGTCTTTTGCATCACCAGCCTTATCATAAGCATAATGTTTTGCGTTATGAGCACTATCGTAAGCAGATCCGGCTTTGTCT…
AT4G37780	GTGAAACGAAGACAAAGCCCATCAGATAAAGCAATATATGATGATTATGAAGTATGAACTATGAAGGATCGCACGTACTAGGATATGACAAAATTGCCCCCAATTTGAGCAGGGACCATACTTAAGAAACACATAGTGCAGTTTTGTCTTTCCCAACGAAAGATCTTGAAGATATCTGGGTCCTGACTCGTGACGTTGATTTTCACACCGATTGTCTTTTGGTAAACTCTTCTTTCTGTTGAAATAACCGTCACTATCATATTTTTATTGCAATGTTTTATATTCTATGTTAAAAAAATGTCTTTTACACTTCAAATTTGGTATTATTACGAGGCCGTATTACGAGGCCCACGGGTATAAGTACAGCCCAAGTATAATATAAAATAAAATTTAATCTCA…
AT4G37840	CCTTACAAATACGAACCGGGTTACCAAAGACATATAAGAGGTTATTATAATCAAATTAAAAACGTGACATATCGTTATTTTAGTTTATATTCTTGATTACGGTAGCGGTATGTCAGTATCAATTAGGTCAAAATAATGTGACCAATTATAACTCCGCCGGATTTGTCTTTGTTAGGTCCAAATAATCCAACGCTAGCTAGTATTATAAATTTAGAAATAATCCAAATCAATAATCTGAAAGTTACCAAAATTATATAATCTACTATATAACCCAGAAAGATAATTGAAAAGAGTGGTTCAATTCAATATACTTTTATGGCTATAAGATGACAAACTAATTACACAAGAACATTTGTATGACGCAGTCATATTGTCATATGGCTGTTTTGGACGGCAATA…
AT4G39000	CCCGGAGAGGACGATATGTACGATGATGATCGGTCCGATTTCCGCAAGTCCGAGCCCACTACTTACATCAATGCTCCTTTCGTTGGCGTTTTGGCGTACTTTGCAGCCAATCCTGGTTCTAGCTAAGCTGACGACATGGGAGTAAAATTGGAAAACATTATTCTTAAGTTCCAAGAGTATGGGAGTTCTTTTTTTTCTTACAAGTCTCTCATCTTCTTGCCCAAGTAAAGAAGGAAAAAGTTCTTACAGTTAAAATAGTTTTTCTTTTACGCAAAATTAATCTGAATAACTTATTCGGATTATTCACCTGTTGATCATTTGATACTTCTTTTTTTATCAAATGTAATTAATAGTCTATTCATATATACATATATATAATGGTTGCTAAAGAAAACGGGT…
AT4G39590	AAACCATCTTCGGAACAGCATTGCTCATTACTTCAAATAGTCCCATTTTAAAACGTATCATCTCATGTCATGTGGCTATATGATCAATGAATCACATTAATTACAAGTAAGTGTTTTGGCCTATCTTAGTGATTTCTGCTCTAGATGTTCGTCACTTTTACTGGTTTACTACTGTTCTTGGTATGCAGGGCAGGCATGTTCCGGGAATCTGAACACAATCAGTTTGGTATTTTAGTTTTTTGTTGTGTGTGTGAAAGAAATAGGAGAAAGATGGGTTTGAAAATTGATTAAAAGGCGATGCAAAAGACTATTTTTCAAATTACGTAATTCAAGAAGCAATTATGATATCTAGTTTCACATGAATTGACATAGTTTTGTTTTGAAGCTCCTTATCCGAAT…
AT4G39753	TTACGCAAATCAACCACAGCCACTTGCTGCCACTCCATGCAAAAACCCTGATTTCCGCGTTGTCTCTCTTCTCTTCTCTCTCGACACTCCCTCCACCACCACACATTTCCTTCTCGCCGTTATTCCGATGGACGGGCCACCGCTACCTCCGACCTCTACCTCCACCTCCACCTCCATTAATGACAATGAAAACAAGACCGGTAATGATCCTTCTACGTGGCATCGTCCCACCAGCAGCCTCCCTCAATTCCCTTCCTCTGCCTCCCAAGTTTCTTCACCTCCACAACATTTACGTAATCGTTCTTTGAATCTCTCCCCACACGTATCACCTTCTTCGCCGCCTCCTCCTGATCCAATCCCAGAGATCGAGACCTACGTAGTGCATGTTCCAAGGGATCA…
AT5G02070	AGCATTTTCCGTGAACGAATTCAATAACAATAAAAAAATGGTCTAATGCATACAGTTTGCTGATCCATAACAGCCATTTTCACAGCTTCCAAATGTGAGTATGAACTGAAAACCAACAAAGTGATGTATAAAGACACATAATTTGCAACCATAGAGAGCAGAAACACACACTTAATATCCATAAACCATGAACTACATTTGAATAAACATGAATCTATCTATATAGATTGAGAAAGAGATGTTCTAAGAAAAAACCTTGAATGTTAGTCTTATCAGAAAACTCAAAACATTCAAGGAATGGATCATCGGGAAGAGATCGACAATACGGTTGGCAAGTTCCCCTAAAGATTCACATAATAAACCGATATTAAAAACCACCATAACCATTACCAACAAAAA…
AT5G02640	AAGGCACACTTCGGTTATGCTATTCCTTTTATTAACATATCTATACACTTGACTAAGGCTTTTGTAGGAACAAGAACAGCCAGAAACATTTAAATCTTAATATATCATAAAAACTCATACTCATTAATTACATATATTGCTTTGATTATAAAACAAATTAATGTTATCCGTAAAAATCTTACGAAAAATGTTAATATTCTTTCTAGAAAAAATGTTCTCATAATCTTAGCCTTCATTTTGTCTACAACTTGTCAGAAAAGATGTTCAACGCTTATTGATGCCGTCGATAACGTCCTACTCATTTGTGTTGTCGATAATGCGAACGAAATATCCATTTTTTCTTTTGCCGCAAATTATATCCAAGAAATGTTCTCAAGATAAGATTACAACCCAAATTGC…
AT5G02920	TGGCTCTTGTCTTGTTGTGCTTTGGTTATTTATTTTGCTGAGGTTTGTGTTTGGTATGTTGAACTATATTTGCATTGCCTTTCAGATGTTATCTCTTGCCGCGCTCTGTGGTGTACCTTTTCCGACGCTCAAGGTCAAAACTTTGACTCTCGAAACGATGATTATTCGGTCTGTTATTCCTGGTATAACAAAGCTACTACGGTACACACCTGGATTACGGAAGCTAACAATTCACACTGTGAAATGCAGCAGCATATCGGTCGGTATCTTTACCATGAAACCTCTTTTACTCTCCTTCACATATATGATCATAGTAACTATGACAAAATAGTGTTTATCCAAGAACCATGATGAAGTTTTTTGACACTCTTTTTGTATACAAGTTATTAGTTTGCATGA…
AT5G04640	GGTTTACATACTCACGCGCCACAGTCACAATCCAAAGTGCGCGAACCTCCCTCCAGGCCCAAAAGGTTGGCCGGTAGTTGGGAATCTGTTACAGTTCGCGCGCTCCGGTAAACAGTTTTTCGAATATGTCGATGAGATGAGAAACATCTACGGCCCAATTTTCACACTTAAGATGGGAATTCGAACGATGATCATCATCTCCGACGCTAATCTCGCACACCAAGCCTTGATCGAACGTGGAGCCCAATTCGCAACCCGACCCGCCGAAACTCCGACCCGGAAAATCTTCAGTTCTAGCGATATCACCGTTCATTCCGCTATGTACGGTCCCGTGTGGCGATCACTGAGACGGAACATGGTTCAAAACATGCTCTGCTCTAACCGGTTAAAGGAATTTGG…
AT5G05050	GAAGTTTGTCATCCATCCGCCATTTCAATCCTGTTTCTCACCCCTCCTCCTCCTACTTTGATCTTTTATCTATATTTGTTAAACCATGTCTAATAACTTTATGAGAAATTCCTAAAAATATCACTAAAACAAGTTTTATGGACAATAATAGCACACACTCCATAAACTTCTAAAAATAGCACTACTTAACTTACTATGAAGTTTATTACTAATATATTTTTTCAACAATACCATAATTTTTATATAAATTCTATCATCCAAAATAAATTAGAAATAAATTTAAAGTATTATATTTGGGTTCTCTATTTCTAATTTATGGTATATATTTTAACCATTTAAAAGAAATTTTGATTCCTTTTAATTTTAGTTTATGGTATTATATTTGGGTTTCCTATTTCC…
AT5G05420	AACTGCAAGTGGTACAGCCAGAAAAATACCCACCCAAATGGATTATCCCCTGAAGCTCTCTCTATTAGCCATCAAAAGTGATATTAGTCAGATACAAAACACCGTAAAGGAAACTATCGAAACACAAAGATTAGACTTTACCACAGGTGGGGTTGAAATATACTTCACTAGCTTCTTCACGTTAGATGGGTATCTCAAATCAAAGCCAAGATCCCTTAATCAACCTAAAATGTCCCTAAATTCTTTTCCAAATCACCACATTAAAATCACAATTAGAACCTCAAATTCCACAACCTTTTGCAAATTCTAGTTCAATAGCTACGAGAATCAAAGAGCAATCGAGAGTAAAAGTCCAAAACCCAGACAGACAAAATAAAAGAAAAACAATAGGACAATGAA…
AT5G06500	GTGTTGATGTTTGTGTGGGCTTGTTAGTGTTTTATCGTATTGACAACTAGCTATGCACAAATCTAGTTGTCAGTACATGATTTGATTGGGTAGATATCTAATATCTAGTATCTGATGAGGGGAGGAGGTTTAGAGCATCTCCAGATCAGTAGAAATTTCATTTAAGAGTTTTTATCAATCTATTTAGTTTTAAGTAATAAATAAGACAGAAGTAATTATACATTTAAAATCATGAAGAAATAGTGAAAACTTTGTTAAGAACTCTGCGATGGGAGTACTTTTAGGGTTTGGTTATCTTGGTTTAGTTTTGGTTTGGGGACTGCATTTTGCAATTGCTTTCTCTAGCTCATCATTATTTACCAAATTCCTCTTGTTAATTGAGTCACGTCTTCATTAACC…
AT5G06520	TATGATTGGTGGAGCATTCGTGCGTGGTGTATCAGGTGGAGAGAGGAAAAGAGTTTCTATTGGAAACGAGATCATCATTAATCCTTCTCTATTACTTCTTGATGAACCAACCTCTGGTTTAGATTCCACCACTGCTCTTAGAACCATTCTGATGCTCCATGACATCGCCGAGGTTTGTTTGTTTGTTCAGACAATTACTATCTTTGCTTTGATTGTTTTCTGAACTTTGACGAAAATATGTTCGGAACAGGCGGGGAAAACCGTGATCACAACGATACATCAGCCCTCGAGTAGGCTCTTCCATAGGTTTGACAAGCTGATTCTACTAGGAAGAGGAAGTCTTCTCTACTTTGGAAAATCATCAGAAGCTTTAGATTACTTCTCTTCCATTGGATGCTC…
AT5G06540	TTTGCTTGGTGTATTTGCCATATGTCATTTGTTGTTGGGTTGGAATGGGGTTTGATGATTTGTCTCGGTGAGGCTACACTAAAAGCACGTCTTGTTCTTTCTATTGTAAGCTGTGTATAATGTTTCCAGATTCTTCTTTGAATTTCTCTGGAAAGAAAACAAACAAAAAAAAGGTTATCTCTCTCAGAACTTCCGGTTAATGGAACTTGGCATTGTCTTGATCCTCAGATTCTCAATATTTTACTATAACCTATCAGGCTATCACCGATCAATAGATCATTTTTGTCAAATTTTAAAAGGCATTAATCAAAATGTGTAATCAATCAATGATGATTCTACATTAGCAACATTCTGTAATACAGTACTTGAGTAGTTATTACGGTTGAACCGGTTCGAACC…
AT5G07310	TGGTTGGGATTTAGGTGGACTTTCTAAGTCTAACTTTTATTAAACGTGACCGTTGATTATTCTTTACCGTACTTGTCGCTGAAACAGATACTGTCTATTACAGCAACAAAACGAGACCTTAAAATATAAATATTCTATTATATAGTATCTATTTTTAATCTCATAATACTAAATCTGAAATTTTGTTTATATATACGTATTGTGTTATAATTATCATAAAATTGAAAGTAAATTTTTTAAAAAAGTTGTCAAGCCGTTTTATGCAAAAAAGATTTTTTTTTTAAAAAAAAAATTTACATTATGTGACGTCGTTAAACTCATTTTCCCTGCTTGGCAAATTCACAAAATGTTGTTTCTTCGTTCTCGTCAACAAATCTGAAAATACCTACACATGCCATG…
AT5G07880	CTGTTGGTTGAGTTTTCGGACCTTAATCTTCTCTTCACCGCAGAGGTTGGAACTTCACACGAAGTCATTATCTGAATCTCGCTTAGAAGACACAGCAAGAATTCAGATGATGGAGAAAGAATTATTGAATTGCTATAAGGAAATTGGTAATTTTCTATTTAAGCCAACCAGTCTTGATTTTTCTGAACTAATAATAATATGTTTCAGCATATATTAATCTTCGCCTTGTAGATTACTTGCGGGATCAACTAATTTTCAGAAGCAAGGAAGTGAATTATCTCAATGAACATCTGCACGATCTTGAGTTCAAATTGGCTGAATCAAGGAATCTGGAAGAAGAAGTTAACTCTTTAAGAGATGAGTTGTGTATGTCTAAATCCGAGCATTTGTTGTTGTTGC…
AT5G08480	CTTCCCCACCAGAACGATTAGAGATTCTTACAGTTCTTTCTAGAAAGGTTAGTACTCTCAGTTACATCATTTCTGCTAATCATTTTTGTCCTCAAGTCTCATGTAAAGTATGTATGCTACATATCTGAACGACCATTAACTAGAATCTTCTATGGCTAAGCGATTTCCATTGGATTCTGACATTCAATTGATGGTCTCCCTAGACAATATGTAGATAAGATTTATCTATATATATTACAAGTAGTTAAGATGACAAAAAATCTTTCTGCATTTTTACAGCTTCTGATGGCTGATGATATTGACCTAGAGCCTATAGCTTTGATGACTGAAGGCTTCAGTGGAGCTGATCTTCAAGCTCTTCTCTCAGATGCGCAACTTGCAGCTGTACACGAGTATCTG…
AT5G09780	CACATTAGCCCCAACCAATCAAAATCATATATCCCGTTCTCCGGCGACTCTTCGTCGTGAGCTTCCGTCATGGCCACATGGAACGCATCCTCCCCTGCGGCGTCTCCTTGCTCATCGAGGCGACGAACGAAAGCTCCAGCGAGACGCCCTTCCTCCGAATCTCCACCACCGAGGAAGATGAAATCAATGGCTGAGATAATGGCGAAATCTGTCCCTGTGGTTGAACAAGAAGAAGAAGAAGACGAAGACAGCTACAGTAACGTCACCTGCGAGAAATGTGGTTCTGGAGAAGGAGACGATGAGCTTCTTCTCTGTGACAAATGCGATAGAGGCTTTCACATGAAATGCCTTAGACCCATTGTTGTTCGTGTCCCCATTGGAACTTGGCTTTGTGTCGAT…
AT5G10220	TAGCATTCGCCTTCTTCGATTGAATCCTCTATCAGTTTGGTTGGTCATAGCGTAATCTATTTCAACTATACCCTCTTATCTGATCGATCATGTGTCTGTATATATTCGTTGATCTATATAGTATATAGATCTAGTTTGGTTTATGGTATGGATTTATTTAATTTGGTTAAAATTACTCCTATCATCAAAAATAATCTATTAGTATTTAATAGACCTTTCAAAAATTGATGAAACGAGATAAATTTTACTAGAATTATATATCTTTTTCAATCTAATACTGATGAATGATTTCAAACATGATTCTGACTCTATTTTTCTTTAATGTAATTGTGAATTTGTCTAATGCAGGATGGGGAACCAATGAGAGGATGATCATATCAATCTTGGCTCACAGAAATG…
AT5G10420	TTATCAGGTCAGGCACATGGTTTAATGATTATTACAAGTTTTTCACATTTCTTTATTATACTACCAATATTTTGCCAAAATATATACCATAAACTAAAGAAAATAAAAGTGTACATGAAAAAAGAATAAAAAAGACTGGTGGATCAAGTAGACAAAAAGACATGCTAAGTTGCAACTCTTAGTTCTTGAACTGAACATGTTAGCTGTCTCCCCACATTTGCCATGTCATGGACTTTGTTTACCTTGATATTTTCAACTATACGTGTATCATTACAAATATTTGATTCTCTCTCCAATTATATTCACCATCCAATCACAGCTCGATAAGTCAGAAGTTTATTCACCTAATCATAATTTACAGCTCTTATGTTAACGTTAATTCATGATTATGGATTGTAT…
AT5G10530	TTGTGCGAACAATCCAAGTGCAGATGGTGGCAACCCCTCAATCTCTTTCTTGTCTGTTATCAACTTTTCAAACTTCTTTGTAGCGTCCAAAACATTCTCAGAAAACTTATGAGAAAGTTTTTCAAGTTCCTATAGTGGACAAGGGCAAATCAAGTAAGCAGATCATATTACTAATTACACAGAAGTAATGCGTGTGGACTCATGGAGCTGACATTTATTCGTCAAGAGTTATAGAATAAACCTGTTCAATTTTGTTAAATTCTTCCCTCTTATCATCTTCAAGAGCAATACCACTCAGAACCGCCTCCTTTATTTGGGCTGAAAACACATGGAAACTATATTAGCACATATCTCTGAGCATTGAAAATATAAAACGATTCCTCTTATACAAAAAAAAAC…
AT5G11080	TTTTTGGCGAGTATAAAGCGTGTTACAATCTTCTTCATTATATGTCCGATATCTCATGCACGATATAAAAAGGTGCTTCGAGAATGTAAAACTGAATAGAGAGGGCTCGATGCCTATGGAGTATAGTAATTGGTAAATAGTAAATTGTAAGGAATATTTAATTTGACTCGAGTTTGAGAATCATATTACAAAGGATATGATGCTTTATTTCTCTCTCTGATATTTTCATTTTATTAAAGTGGTTGTAGCAATGATGTTGTACTAGCATCCAATATTATAATGTACAGATTTCAATAATTATGATATTATGCTGATTTGCCATTTTTTCTTCTTCATTTCGACATCTGTTTGTATATTTGGTTAATCAATAACCATCCACTAAAAGAGACATTTGAATAT…
AT5G11400	GTTTGCGATAGAGAAACGGGACGATCAGAGGGTTATGGTTTTGTCACGTTTAGAGATGCTGAATCTGCAACGAGAGCTTGCCAGAATCCAAAACCGGTCATAGACGGACGAGAGGCCAAGTGCAATCTTGCTTATATTGGTGGTAGGGTTAACAATAACCAAAACGCCCAACAACAACAAGTACTACCTATGTACCCAACTGGGACCAGTTTCCACCACCCCAATATCATACCTACACACCTTATGGTTATTGGACACCCCATGGCCCTTACTACGTGAACCAACCTGGTCCTTACTACTTGAACCAACCTGGCTTTTGACTTATGAGCCATCTCTTTCGCTGTTGTCTGAGACACTACTTGTTGTTCTATTTTCTGATTTCAGGCTGTTTAGTCTGCA…
AT5G11940	TGGATGTCATTGTCTACCGCACATGAATATGAACAATTGTAGTCAACTAAATCAATGTTAGTTTTAGAATTTTTTTGAAAAATTATGTTGTTACTAATACATGCAATATACAAGAAGAAGAAAAACAGTCTTTTTTGATGAACTTTTTTTACAGGTTTAGGTAATTAATTTGGAGTTGAAAACAATAGTTAAAAAGAAGGAGTATTGACAAAAATGGAGCGTGTAGCACACGTAGATGAATGAGAGGAGAAGGAAGCGGAGAGTGGTCACATGGACGGACTTATGTGGGCTAAAGTAATAAATGATGCTGACGTATTTTATTTGATTTAACTCAGGGTAAATTGGAGCCACTTGACGTCATCAGCTATCAGATCACCAGACCATGTCTCAGCTAACGTC…
AT5G12060	TCACAAGCAAGGTGGATTGATTAAGGCCGGTTTATACCCCTAAATATAACTAATTAACAACTCCTTAAAGATACAAGAAGATTAATATAAAATTCTGTTCAAGATCTAAGAATAAGTAAATAACCCATTTAAAAATAGTGTTTTTTTCTAACAATGTATAAATCTTGATATATTCAAGCATCACCGTTATAACTTTCCGTAAGTTTGTTTCAATACAATGTAGTCAACCATTTTGGAAACAAATTAAATCTAATAACGTCATGGGCATCAACATCGAAGATTTCTTATATATACTAATGCAAATCAAAAACAAAAGTAGAAAACGCTTTCGGATCTTCAAAGAAAATGACAACCATGCTAAAAACACAAGTTCATGTGGTGGTAATATATCTACTCATC…
AT5G13350	ACAGGCTTTTGATCAGGTCCGGCCCAACCCGCCAGCCCAAAGCCCGCCAGAGCTATTATCAAACTTTACCAAACTGATAGATGCTTCTTTCCAAAGATTAACTAACATAGTGAAGCAACAAGCTCTATGAAGGGTCAGCTAGAGAATGTTGTCTGTGCTTACTTGGATGAGTCAACTCCTCAACTGTATCTTCCTATTCTCTGATACAAGAAGTCAAAAGTTTCTTCAGACTTTGCCTTCATCAATGTTTCTTTAATTATAAACCCATGCCGAAATGCAGCTTGGATCGTGATCTGTTTCCATTTGATAGCTTGCTGGAGTTTCTAATCTCTTCTTCTTCTTCCAGCTTCTTTCTCCTTGCAGCCTCCTCCTTCTGTCTCTGCAGGAGCTCCAATTCTC…
AT5G14860	AAAATAGCTCGAGCATCCCAACGTATAACCATATGACTGCACTAGTTGGCCTTATGGCACATGCTAGGGCCGCTATGACCAAACCCCACTTCCGATTCACGGGATAGTCTATTGAAGAATCTCTAATACAAGGCCAGTAGTACAGCCCCATGATGGTAAGAACAGTCTCCAAACAGTTTGAAAAGGTACGGTTCAAACAGAAGAAGATGAACCAGTTTGCCATTTGACAAAAGAGCTACTAAAAAAGTTAAGGAAGCAATCCAGAATAAAATGCAAATACAAACCAAGAAAGATTAAGAGGAAACCACTAACAGACTTATCTAAGTATTTCATTGAAGCTCAGGATATCTAATCTAACACCCTTCCCGTTACATCGACCTATCATTGCGTAGGGAACCA…
AT5G14980	CTTTGGCTTAGTGGGCTCAGATAAATAAAACGAACGAAGGAAGATTTTTCTTAAATTTAAAGAAAAAATCATAATTATCAAAAATATTTAAGGAAACAAATAAAAAACAAAAAGATTCATCTTCCAATACCCAACGCATATTACGCAGCCACCACACAGCGGAGAGAGAGAGAGAAGAAACAGAAACAGAAACAGAGCTCGAGCTCGAGACGCTCAATATTAATGGCGGCCGCATCAGCACGAGCTTTCTTCATGCTCTCTCGTGTAACTGACCTTTCAAAGAAAAAGCTAATCCTTCACCAACCACCACCGTCGTCATCTCCTCACCGGCTACCTTATGCTCCGAATCGTGCGGTGTCTTCCTCCGCTGTAATCAGCTGTCTCAGCGGTGGTGGTGTT…
AT5G15140	TACTCTCAACCTACCCGCGATTTGGGGTAATGGGTATTCTTCTTATACTCCATATCCTTACAACAACGTCCAATTTGGGACGTCCAACCTAGGAAAAACAGTCCAAAATAGCCAGTCCTTAACCGAAACCCTAACAAAAGCGCTTACTTCCGACCCAAGTTTCCACTCGGTGATCGCTGCTGCCATCTCAACTATGGTCGGATCAAATGGAGAACAACAGATTGTCGGTCCACGGCATTCGATTAGCAATAACATTCAACAAACCAACACGACGAATAATAACAAAGGATGTGGAGGCTATTTTAGCAGCTTATTGATGTCTAACATTATGGCGAGTAATCAAACGGGTGCTTCTTTGGATCAACCATCGTCGCAACTTCCTCCCTTCTCTATGTTCAA…
AT5G15250	TCTTCTTTCCCAACTACGGCTCTTTAGAACTAAAGACTCTAGGTGTTTCCTCTTAGGCTCTTAGCTTGGGCCGACACAAACAAAGAAGCAATGCAAAGATTGAAATTGGGCTTCATTCATAGGCTTGGGCCTTTTCTTGTTGCTTACTCGTAATTACTTTGTCAGAAAAGAGCCAAAAGCTAAAAATAAAATAATATAATAATGTAATGAAGCCTAGAGAAAGAGAAGTCTAGTGACTAGAGTAGTAGTGACCCACGAAATCACCAAAGTATCTAAAGTGTATTAATGTTAATAAAAAAATTAGGGTCATGGAGATACATACACCTATGCACGAACCATTCATTGAGTTTTATTAACTCTGCTCAACACATAATCTAAACGCGTGTGACTTGCTCTCTT…
AT5G15480	ATTTCCTTCTACGGTGCTGCTAGATACAATAATTCCTATCTCTTGTTCTGATTCAAAATAAAGCATAAACTTTTGTGCACTCATTTATGGTATTGGTTACAGAGAGATTTGAAGTTTGACGTTAAACTTTTTTTTTTTTTTTTCACAGGAGGTGATTCAGTTTACAAGCAAAATGGTGAAGATTTGCTGCATTGGAGCTGGATATGTTGGTGGTCCAACCATGGCTGTCATTGCTCTAAAGTGTCCATCTGTTGAAGTAGCTGTTGTTGATATCTCTGTGCCAAGGATCAATGCCTGGAACAGTGATCAGTTACCGATCTATGAGCCTGGTCTTGATGATGTCGTTAAGCAGTGCCGTGGAAAGAATCTCTTCTTCAGCACCGATGTTGAGAAACATGT…
AT5G16500	GGAGACAAAACCCATGGAAAGCAGTTGGGAAATGAGTTTCAACGGCTTCCACAACTGCGCTCTGTCTCTCAGAGAGTATCGTGAGCTTCGGCATGCTATCGGTATTCATCCCAAGAAGCTTCCTCAGCTCCGAAAGAAACCACGACCAGTTTTCATCGCTTTCATTATCGACAATAGCGATAGCCAAGGGAAACAAACCATCATCCGCATCAACAGCTGCAGCGCAGAGGATTGCACCCAAGTACTTCCCTTTAAGGTGTGCTCTATCCAATTCAAGAAGAGGCCGACAAGAACTGAAAAACCCGGAGATACATGCTCGATACGCAATAAACAACCGTTGGAAACAATTCTCAGGTCCCAAAGCAGAAACAGAAGCAAAACTCCCAGGATTGACTAATT…
AT5G16790	CAGAATGTTGTCAACGGAGGTGATATTGTCTCTTGGGCTGCTGTTGATCGGAGTCGCCCTGATGGTCATTCTGAGGAACTTATTGGATTTGTTACTGCCAAAATCGTACTTGCCAAAGAAAGCGAAGTGAGTTGCTTTGTGTTTTGTTCAAGTGTCTTCCTTTTTCATCGTCTTGTTCAAGTGTAGATTTCAAATGTCCGAAATGGGTTTCTTTCCACTGGAGAAAATAAAGCTTCAATTTGTAACGTTTCAAGTTATTTTTGAAGCTTGTTTTGAATGGTTTTTGGGTTTTGTAAAGAAGATGCAATGTCTTGTAAAGTGAAAATTTTGAATGTTTGAAACATTTTCTTAAAAATTTCTTAAAAATATAAACTTTCTACAATTTCAACAGCTTTTTCT…
AT5G16920	TTCTCCCGTAACAACGCTCTTCTCGCAAGCTCGAAAATGAAAATACTCCAGAGAATTGCCTACTTAAACGTCGGTATCTACCCGTTCACATCGATCTTCCTCATCGTATACTGTTTCCTACCAGCGCTCTCCCTCTTCTCTGGTCAGTTCATCGTCCAGACGCTCAACGTCACTTTCCTAGTCTACCTTCTCATCATCTCCATCACTCTCTGCTTACTGGCCCTCCTCGAGATCAAATGGTCAGGAATCTCACTCGAGGAATGGTGGAGAAACGAACAGTTTTGGCTCATTGGAGGAACAAGTGCTCATCTCGCAGCTGTGCTTCAAGGTTTGCTCAAAGTTGTAGCAGGAGTCGAAATCTCCTTCACGCTCACGAGTAAATCCGGAGGAGATGATATA…
AT5G17080	CGGGTGAATTATTGATTCGGACCAAAGAACATTTTATACCTGTTTAAGAGGATTATGGAGTTGTCTTTCTCCTATCCTTGTTGATTTAGATGATGTAGATGATGAATTTGAATAATTAACTTTGTTTTGCGGCGAAACTTGATGATTAAGAATTTTACAATCTTCCTTTCCTTGTCTTTTCTATCTATTGTTTTTTTTTTTTGGTGTTATACTTGTGTTGATTGCAATATTGCAAAATGAAAAAGAAAAAAAAAAGAACCCGTTCATCGTTATCCGCTCTCTCCCCAGACCCTTTCTAATCCCATGCATGCAAGACAAGATTCGTTTATTGTTTACTCCCTCGGATACACAGGTTGTCCAACGAGTAATATGACGTCACACAACGTTCAGATTGTTGTT…
AT5G18610	CTCGGTGTTTGTTTGCTTCAAAGTTTGATTAGTAGGATTTGTACCACTACCATGTTTGTATGAACAAATATGAACTACTTTTTAGACGTGAATTTATCTTTTGAAGTATATAAAGACTAAACGGTTAATAATAAGCTGGAGGAGTAAATGTATAGTCTTTTTTTTTTTTTGTGACTCGTGAGTCAACTTGTTTGATGTTTCTTTTGAGCCGGCATTTAAAATTAGACCTTTTCCTTTTCTAGAAAACTCGCTTTATAATTTGAAAAAAAAATAGAGGCCATAATTATTTTTAAAGTTGATAGACGTTATAATTTGACCAAATGACTTGTTTCAAATACGACAAGATTCCTGTTATGAGTTTTTTTTTGTGTCATAAGACATTTGGAGGTTATTATTCTG…
AT5G19100	TTGGGACACATCAGCTTCAAGATCATATGCTCGAGTTCGATTTCAGCGGGACGGTTCTCGCTTTTAGTGAGTCACTCTTGCTCCATAACACAAGCTGCTCCACTTGGCCTTCCCAAAAATAGAATCATCAGTCACTCATGATAGTATCACAGTTTTTGGTCTTGTATGACACGTTTTCAGCGACACATGTGTTCTAATCGAAATTTTAAGAAATTATCACCCGTTTCTCATAAATATCGTCTATGTTATTTTATTCAAATTTGATATTCGCTTGTTTTGATAAAAAATATTGTCTGAGGATTTTGCACATTAATAATTATCTAAAGTATTCTGTATTTCTTATTAGAAATTGCAATTTAGATTTGAAATTCAAAAGTTACTACAAAAAATGTATTGCAT…
AT5G19360	AGCTTCGTTTAGCAGTGGGAGTAGTGGAAGTAGTGCAAGTAGAGAGATTCTGGTGCAGCATTTGCTTGTTAAGAATAATGATGTTGAGCTCTTTGCCGAACTCCAAAAGAAATTCTTGGATGGTCTGATTCTTGAATCCTTTTTTACTCGTTTGATATTTCAACATACATAGTAGCTAGGCATGTAAGCTTTTATAGTTGTTTCTGCCATGAGCTTTGTCGCTGTGGAGCTGAACTTATATTATGTGTCGCAATGTCTATAGTCAATGGCGTCTCTGCTTACTCGATTTTAATTGGTTTTGGGGTTTGGTTAGCACATATCATACTGACACATATATGAATTTTTCATTACTCGACTGTCACTTTGTTTTGTTTGTATTAGAAGATTAAGGCTGTCTAC…
AT5G19880	CTTTAGACGCCATTATCGCCAAATTTGTAGCCGTAAACCTTAACATCACCGACGTCGTAGCTTTATCAGGTTTAACTAGTTTCTTCAAACCTTAGTTGGTATTCTTTTATTCTAAGTACTTATCACTTATGTAAGCCCTTTTTCATTACAAAGGAGCTCACACCTTTGGACAAGCGAAGTGTGCTGTCTTCAGCAACCGTCTGTTCAACTTTACCGGCTTGGGAAATCCCGACGCAACACTTGAGACATCACTCTTGTCTAATCTGCAAACAGTTTGTCCGCTCGGAGGAAATAGTAACATAACAGCACCTCTTGACAGGAGCACTACGGACACCTTCGACAACAATTATTTCAAGAACCTGCTTGAAGGAAAAGGTCTTTTGAGTTCTGATCAGATTC…
AT5G20560	TTCGACATTTTTGTCAGGCAAGAGAAGAGTGAAAGCCGACTTATCAGCGTGCGGTCTAACGCCAATAACCTTGTCCGGCCTCGGACATGGAGGATACATGTTGAATCTTGTATCCATCGTAGCATTTTCTCCACACATGTCTAGAAAGCAATTCTCTTCCAATTCCAACGATATAGCCATCGCTTTAAAGACTTGATTAAACACTAGATGTTGCTTCATTGTGTATTCATGTAAAGTTTCCCTGAATAAACTGACTGTCAAAATCACCTAAGTAGATGCTATTGAAACTGAAAGGTATAATAAGCTTTACCTGAATCCGACAGGGACATCAGGCCAGAACTTAAGTTGTCTCTGATCTTCAGGGTAAGTAGTGATATACAAACGGTCGATCCAATCAAG…
AT5G22600	CCCGGACTAATTTTTGCTTTTTATAAACTGATAAATTTGTTGATTTTATTTAAAAATAAAAAAATAAATTAAGTTATATTTGTTTTGTTTATTGTTTCAGATTGTATAACTATATCTATGGCTAGTTTTTTGTAATCTAGTGTTGACCCTTAAAGAAAAATCCATAAGAATACGCATAAATTGATAGTAAAATTAGAAAATAAACATCATTAGAACATGAAGTAATTTACTTATGAATCTCTATCTAGTTTTTTTAAAGAATCAATATTCTAGATAGATTGTACACAAAATTAGATTTTAATTTGGATTCAATTTTAGATTTTCTGTAAAAAACTAATCTGAATTACATATTTTAAATTTAGGATGACGAAAATATTTTTTTTTTAAAGCTAAAATTTA…
AT5G23000	TTACTGCCTCCTTCACGCATATAAGAAATGAGTTGTTGTTTTCCTAATAATTCTTATTATGGATGCAATTATAATACTGATCAGAAAATATACAATAATTGCCTGTCTAAGAGGTGACGCATGAGAAATATTCAGTGATACTAATAATTTCTGGTGCAAAAATGTTTAAAAGCAATTATGAGTATATATCGTTCTTAATTGCGTCTGGAAACCATGGAACACCAATGAGTCAATACTGTTTTCCCTCTTATGCTAATTATTCCATACTATTTTCTACATATGCATTGAACATTACAACTCAAGGGCAGACGTAGGAGAAAGGGATTGATGCAATCGTAAATTGACAAAAGAATTAAAAAGCCAAAGATCACCTGCAGTTCAAATTCTTTATTATTTTCA…
AT5G23320	TGTTCTCGACTAAGCACGGAACTGTAGAAAGTTTGTTAATTTGGGTGAATTGTCTTGTGAGTATAGGAAAGATTGTGTCTTGATCTGTGTATCTTCTATCTTGCAAAGTAGATGTGTCTTGATCTTTAGGGCCTTGGTGATATGTCAAAGAAGATGGTATAGTTGAGATTCTAATTAGAGTTAAAAACAAATGTGAATAGGATGCTTTGGAGCCGTATATGAGTAGAAGAACACTAGAAGTGCATTGGGGAAAACACCATCGAGGTTATGTAGATAATCTGAATAAACAGTTAGGGAAAGATGATAGACTCTATGGATACACCATGGAAGAGCTTATCAAGGCTACATACAACAACGGGAATCCTTTACCCGAGTTCAACAACGCTGCACAGGTACTTT…
AT5G23650	CAGACACAGACACAGGACCGGTCAATACCAGTAACTCAAGATTCATCTGTAAAAGAAAATAGGTGTTAACAGCCATTGGACTGTCTGTTTACCTTGCTAAACTGGACAAAACACTTGAAATCCACGGACCACGTAGTGAAAAGCAAGACTAAGATGTGGAAAGCAGAAAGACCACCAAGCGCAATGCAAGCATCACTGAAGTCTATGCTAGGAACGATCGTAGTCAACCATACAGTATACAGAATCGCAAATGGCCAAACGTCCAAGCGCCACACCAATTGTTTCTTCCTACATAAATCAACCTTCTCCACTACCTTTCCTCCCACACGAAAGCTCGACATTTCAAAAAAAAAAAAAAAAAACTAGTTCTCCTTAAATTCGTCTGAAGTTCCTTGAGTT…
AT5G24540	AGAATTTGGGAGTGAATGGGTAAATTTTTTCAAAGGGAGAAAAAAGGAGAGATTTGGGAATTTTCAACATTAGAGCCCACAAGAAATAAGATTATTTTTAATCAAATGGTTTTTTCTCGAAGAAAAATATATTTAACCTAAGAAAAATGATTCAAAAAAAAAAATCAAATTTGGGGAATCAGAATGGTAAACAAAAAAAAGCATCTTCAATCAAAGAAACATTTATTGTACTATACTAGTTACTTTTCGGTCAAAAAAATATCTTCCTCTTTTTTTTTTTTTAGCAGCAAAGAAATATCTTAAAGAACCATATCCTTTGATCAAAAAAAAAAAAAAAAAAAAAGAACCATATCCTTATCTCATGTGAGTTTTTTTTGTTTTTTTTTTGTCAAAGAATCT…
AT5G24820	CTCGAAAATTGTCAACGCAAGAAAGATTGACAGAGATGAGTACCAAGCCAGCAAAGTCTATCTCAGAACCACTAGCTCATCCCTTGAACTTGATCATGGAAGGCAATCACAAGCTTTGGTGCTATTATAGTTTATCACAGAATGAAATTTAAGGCTATTCATTATTAATGCAAGTGAAGCATACCAGCTTCAATATTGAAGTCTAGTTCTCTTGGAGCTTCCTTGCACCATTCATCTATCATGGGATTAAAATTGTACTGTGGTTCCGCCCACGCAATCCAGTCAACAATGGACTTTGCATTCTTTAAGTCCTGTTAAGAAATGAAAAGAGAAGACAAGTTGAAAGAAGTGTGAACAGTCATACAATAGCTAATAGCTCTTACTGTTCATATCAAATGC…
AT5G25290	ATCGCATCGATTTTGGTTTCGGGTTCTACAAAATTGGGGCTTGGTTGAGTATTTTTTTTCTTAGATATGGTTGACATATATTTTTGTCATTAGTGCAGAAATATGCGGTCACATTTTAGTTGCCAAAAAATATAGATTTGGTAGCTCAATTACCCAGTTCACAAATTTCAATTCATTATTTGTTTGATCATTCTTCGCAAATATTAGTTGGGCCAGCTCTCATTATACGCAATCTCAATATACATATAAACAAAGCCATCAACATTATTTTAATCAATTCAGGATTATAATTGATGTAATCATTTTTGTTTTCACGTATGATGTAATCATTATCGACATTAGAGTTGTTTGCAAGATAAGATATTTGTAATGGTCCAGCCGACCTCCTAACAAAGCAAA…
AT5G25470	AAATTATTTGAGCAGCCGCAGCGAGAGGAAGTTTTCTTCAACTGCGACGGAGCGTGAAGTTCACGCTCCGGCGGTACTACCTAAGGTTTGTCGTTAGGGACGTTACTTTTACGTTATTACTTGCTTCTTCGCCACTTTTCTTCATTTTTTCCGACCAGAGATATTTTGTTCCTCCTTGTACGTACAAAGTGTTTGTTCTTTTTTTACTTTTCCAATTTTTTGGCTCTAATTTTATGAACAAATGCAAGTAGGTCATCATACAAACCCTAATTTTGCAGAACTGATCCAGCTTTGAAAAGAAAAATGTTGCCTAAGAATGCTATTGAGAAGATCCAAGCAAATGTGAGCAAGCCTTGCTTCTGGAAGTCTCTCTCTCCAGGACAAACTTGGAAATCTAAA…
AT5G25550	TTTCCCAGAGACAAAGTGGGGAAAATGTAGAAAGAGATCTCCTAACAATATATCATGAACTTCATATCATCCATTTGCAAAAGAAACTTAAGAAGAAAAAAACTTCACATTTTTTTAAGGACTGATCAAATCAGGAGGAGGATACGTTAGCGTTGCGGATACCCGAAGATGACGATGCACTACTCCCATCATTCTTTTGTTTCGAAGACTCTGTGATGATCTCAGGTACATCACCAATGTCCAGTGTGTCTGGAAGGTATTCCTCAGCTTCAGTACTGTAAATCTGTAGAAAAGAAACACCAAACGTCATTACTATGCTTAATGCAGGAAGACTGAAGAATGAATTACCTCGAGTTGATTCAGCATTTCGATAGTTGCATCAAGATCACAAGTGTTAGC…
AT5G26060	CTGATTAGCCAGAAAAGCCGGCCTAGAGTATACAATTCGAGTAGACTGACGTACATAGAAACTGATATTCGAAATGGCGGGTATTGATAAGATTTCATATGTAGAAGAATATCGACTATAAATGACTAACTATCACTATTCACTAACATATCCCGGCATTGCTTATATGTTTAAAGGCCATTCTTTTCTCACATAGTAAATTTTTAAACCCGTAAGCCTAAAAAGCTAAAACGGATGAAACCTCCTTATGATTAGTGTATAGTTTTTATACGGGTTAATAAAAATTAAAATAATTCAACGAAATATAATAGACAGATCATTTCTGTAATGTCGCTTACCAAAGAGAAAACAAGTTTTACTAAAAAAAGGCAAAGAAAACCTAAGAAACAGAACAAAATG…
AT5G26930	GGCGAGAAGTGAAGCTTTTGGATGTAGAGACCAACGAGGAGAATGTAAGTAGCGGTTACTGCGTTTGGTTAGCCGTTGCAATCGCGGTTAAAACGTTTAGAATGAATTATATATTAATCCGTTTGTTTATTTCCATTTGCTTATGCAGCTTATAAAAAACATCATCCTCCGTGCCCCAGTGATGAGGTTTGGAGACTAGAGAAAATCGCGAAAGATGGAGTTTCGGCAACGCGTTTGGCTGAACGCAAGATTTTAACCGTCAAGGATTTTCGCCGTTTGTATACTGTAAATCGAAATGAGTTACACAACGTAAGATTATCATTGATAGCTAAATAGCTAAAATGAATCTTGATGTCTATAATCTTCTTAACCATTGACAAAATTGTTTCGTTTTTTATT…
AT5G27910	CACAAATGATTCGATCCGGTCTATAGCGTTGCTGGTAAAGCTTGAGGTTTTAGATATGGTAAGTTGTCCTTTGATAGATGATGGTGGGTTACAGTTTCTAGAGAATGGTTCTCCTTCATTACAGGTACTTACTTTGCCTTCTTCACACACTAAGCTTTTATGGATTCAATATTCGATTTTTGAAATGTTTAAGTGCTATAAACAGGAGGTTGATGTCACTAGGTGTGACCGTGTGAGTTTGTCTGGCTTGATCTCTATAGTCAGAGGCCATCCTGATATTCAACTTCTTAAAGCCAGTCACTGTGTATCGGTAAGTTTGCGATTGAGACCTTGAATTAGTCTAGTTACTCGATAGTGTTCTCTGCTAATCTTTGTGATTCACAGGAAGTCTCTGGTAGC…
AT5G28470	GTCAAACTCCCTTTCCCTCCCAGCGTTTGACTTGCTCGTCCTCCATCTCTCCTGCGCAATCAAGCAAAATTTCCCTTTTTGTTGGACTCTACTTCACGACAAGTTTGGAGATCTTGAAGCTCGTCTTTGGTCGCCCTCTTCTACCATAGAGTCTTTTAGTGATGTTCACTATCTCGCCAACGCCACCATCTTACTCTCCGTCCTATAATTCTTCTAAGATGGAAGCGTTTGGATGTTGGTAAAGTTTGTGGCCTTGGTTTTGTGGAATCTTGATGTAGCTCATTTAGTTTTGATGGGCTTGGATACTTTTGTATCTACACTTGTACTCTCTTGTAGCACCTTTCTCGCTTTGATGCGATCATTTACCGTAATAGGCAGATTCTTTCTTGATTTGGCTAT…
AT5G28520	AGGTATGTCTGGGCATTTGGGTATTCGGGTCGGGTTCGGGTTTTCCGGGTTTGGGCATTTCCAATTTAGAAATCTAAGATCTGAACCCAAAATTTTGTACCAAAACATATTTAAATTACTTAAAAATACACAAAAAAATTCTAAAAACACTTGAGTATTTTACTATCTCATCTATCAAAAAGTAGATAAAGTACCCAACAATATACAAAATATCTTAAAATAAAAATATTTTAGGCACTTAAATTTTTGTAAATATGATTATTACTAATAAATTATTTCTATGTATATATATTTTGGATATGTTGGGGTACTTGATCGGGACCGGGTTCGGGTTTTGAAGTGTAGGATCCGTTCGGATATTTTAAAATTTTGGGTTCAGATCGAATCGGGTATTTCAGG…
AT5G28620	GTGATGACCAGAGCAAATCGCCGAGAGATCGATATCACCAAGAGAAGAAGAAATTTGTTGAGAGAGGAAGCTGCGTTTGCCGCAGTAGTGTTTTAGGGTTAGTTTTTTGTGATTTTAAAAAATATTAAGGGCATTTTTGTCATTTTCCACATCGATCGCAATTTGATGCTGAATTAAAATGGCGTCAACGGTTTTTCACCGCAGCTACTTGCGTTTGCCGTAGCATTTGGCCGCATCGTCTTGCGTTCACTAAAAGAACAGCATAACCTGCGGTTGCCGCAGCCGCAAGTAGCTGTCGTGACCAAACAAACAGCCTATATGTATCTTCTTTGGCATTCTCAATCCTATATTTATATTAATCTATAGTCGGCTAAGTCATATCTTAGGATTTACTAAATT…
AT5G33340	CTTCCATTTATGCTATGCCCAAAAGTCATAATCTTAGCATTATACAGCTACATATTTACTGATCATAAAATTACGTATTGATCACATAATTTGTATCTATTTTTTAAAAGGTTAATACTCTTATATATCGTTGAATTAAAAAAAAAAAAAAACATTCGAAGACAATAAAATACTCGTTTCTATTGATTCGCTAGGTGAATTTACGAAGGAAAATTTTGATTTTTGGTCATAAAAAGAGTAATCTCGTTTGAAATAATATATTTGTTTTGAGAAATAATCTATTTTGATAGTTGTAAAGTGGGTAAACTGAATCGAACCATGTTTACTTTTTTTTTTTTTTGTCGTCATTTTCATTACTTCACAACTAACTTACATGAGTCCATGATATTACATATTGCA…
AT5G34460	GGAGTGAAAGCGAACGTCATGGATCATCACCGTTAAACAACGGCTTGATTGGATAGATCAAGTTAGCTTTTGGGTTTTTGTGTGAATATGTGAAAGAAGGAAAAGGTTCAAGTGGTGGAATTGGTGATCCGTTTCCTGTCACGTTTTGATGGAGTTTGGGCGAGTTCTTAACGGTTCTGTATAGATCTCGTTCCCAAGTTTTCAGAACAGTTTTTCGATCCAAAATCAGAGGTAAGATCAATCGGGAAATCGCGTTTAAAGTTGGTGAATAGTCACAGTTTTCAGAGCGCAGTTTTTTCTAAAATATCTGAGAAACATTGTAATTTCAGGTAGAGGTTCTGAGAATCAGTTTCCCGTTGAATCAGAGAGAATAAAGTGCAGTTTAAGGTGTGTTTTCAA…
AT5G35090	ACACCAAAACAACGGAGGATCTCTATGTTACAACTATCACTAATCATTGTAACTCAGGTCACATGGCAAAAATAAGCTTCAAATCAATCTAAATTGTGATTTAAAAAAGCTAATCTAATCCACCATAACCATAGATTCCAGATTCTAACCCTGTTAGTGACAATCTCTATGTTACAACTATCTCTACTCATAGTAAATCATGTCATAGAGAAAACGTAAGCTTCAAATCTATCTAAAGTGTGACTAATAACAATATTAGAGATCAAACACCAAAATCACAGAGAATCTCTACTATTAATATTCAATTAGTGCAAAAATTAAGCTTTTTGAAATCTATCTTAAGATTGCGTTATTACCGGGTGAAAAGGTGAATCTTCAGGAAGGAACTCAATCTTGTAC…
AT5G35550	GTCAGCAGACACGTGGAATCTGATGTGTCTAAAACGACATCGTTTTGAGTTATGAACGTTTAAAATGTTAAATTTGTTAGGTATTTTAATACCTAAACCACATATTTATTTGAATTTCCTACCTCAACTTAAGAAAAAGTGCAAAATTCATAGTCAAACTAACGGGTGTTAGTCAACTCCGTGAAAAATGTTGAGTCAACAGACACGTGAATTATGATGTGTCTAAAACGACGTTGTTTTGCGTTATGAACGTTTTAAATGTTAAAAAATTTGCAACATGCAGGATTCGAACCCACGTCTTTAAAGACATTTAACAGAATATCTAACCATTTCATCCAGATTATATATTTGTTAATATCTAACATTATCGATATTCTATCGCAACATGGAATCATTAAT…
AT5G35600	TCGTGCCAAGTGATCCAGTAATATCCCAGTTTCAGGAATATGGTGGTGCATGCGAAAATTTTTAAAAGAATTGATTTGGTCATATATGTTACCAAAATGCACATTTGTTTTGGTCAAATGTCTTGAGAGAAATTCATAGTTTAGCATGTTTGGGCTCGAGCAATTTCAGGATGAGTGACCTTTCCGGAAATAATTGTCGAAACCGTGTGAGTGAGAACAAAACACGAAAAAGATAGTCTCTCGGACGTAGCGGACCGAGTGTCAGACAAAGATGGATCCGTGGGCCCGAGAGAGAAGATGGGATCCACTGATAGAGACAGTCCGGACGTTACCAATTTAATCCATTACAACCGTCGTGTCAATAATCAAAATTAGATACTTATTATCGTAATAAATACA…
AT5G35900	CAAATGGCTTAAGCGGAGTCCATAACCAATTAAGGCGCTAAGTCGGGATATCAATTCTAATGGGCTAATTAGAGATTTAAGAGTAACAGACCTGGGCCAAACTAGTGGAGAAAATGGGCTACCAAATCCAAGGATGGGCTGAAGATAAACAAATAGGCCCAAAAGAGGCCCACCCAAAAGGAGAAACCCTAGGAAACCTCTAGGAAGAGGAGCGCTGCCGTACACCGCCGCCAACATCGTCGGAGAAGCCAATCCAATAGAAAACAAAGTCGGAGGAGAAGTTTTGATAATCATGCTTGGGAGAGAAACCACTTAGCTTACTGATATAGTCTCGTTTGTTTATTCCTACCAAACATATGACTATGTTTTCGTAGGAAATTGGAAAAGTTGGTCCCAATG…
AT5G37560	ATCATGGTCTTGTTGGCCTCGAGCTTATACCGCGAAGGTCGAGGTGTTCTTATGGCTCTTTTCGAGAGATCGAACTCTCTCATCATCGGCTTTCCTTCGTGTCTTTGGTACCAAGCCCACGCCGCAGCTTTCACTGTCGCCAGCTCATCATCTCCTCCTCCTCCTCTTCCTCCTCCTCCTCCGGCAAAGAGCGTCGGTGACCATCTCTTCTTTCTACTATTGTTACGGCTTCTGGTGATGCTCTTCTTCTCGGACATAATTGGTGTTGAAATGTAGTAGTTGGCGAATGGAAGCATCGTTCATTGATTATAATGTTTTTTGGGTTTGTGGAATTTGGAGTGGACACGTTAATAGAGGGAAATGCTTAGAAAGAAAAAAAGAAAGAATCATAAATATATA…
AT5G38195	TCTTTTCCACGTTCACCTCCTATTGGAGCTATGACGACCTGCTGAATCCTGTCTGGGGTGTCTTCGACGAACTCCCCACGGTCGCTTTCATGTTCGCTTCCCGGCATCCTTCCTTCTCGTAGATCTTCCTCGGCTTTCTCTTCTCCTTTTCTTGTGGTAGACCCCTACTTGGCGCGCCAATTGTTGGAGTATAAAACCAAACTTCCAAACCGAAGAATGAAATGCCGAGCCTTAAGGAAGATCTTTATTAATATCCTTGAAGTTCGGCTGTTTACAAAATGTTTCCACAGCCGAGCTTAAACTTATTTAATACAGACTTCACAAGTCAAAACTAGACTTAATATTAATTAGAAGTTTAATTAGAAGTTTCTATTGCTTTTCTCTCCCACTTTTTCCTCT…
AT5G39270	TTTTGCCGTAGCGTCCTTTAAAAAAAATTCGACTGAGTTAAGTTATGAAATCATAATTTGTCTTAATTTTTCAGTTAGTTGATAGAACTTTATAAATATTATAAAAGACTTATTTTAACACGACATTCATGTATTTACACTTTACCCTTGTATTTCTTGTATTTCTCTGTTATTAGAATATCTTTAGCCCTTACATGGATGTTACATTAATGACATATGGTTGAATTTTTTATTGTTTAGGAAGAGCATTTAAATGATTTCATAGTACTTTTTTGAATTATACTTTTTTGGTTGACCAAAAATATTAGTGATGGTAATTTTACTACTATCAATATAATTGTTTAACCAATTTTGTTATCCATTACAATTCACTATTAAATTTAAGCAAAAATCCATTAA…
AT5G39280	GCGCCACATATACTTGTCCATGAAAGCAAATCAGTCTAGGTAAGAATTAACCAAGTTTTGATAATATTAACTCTAACTCTAATTTAATCATGGTCATTCCAGGATAACAACCCGTCAAGTCTAGCATATATAAAAAAATTACCCGCTATGTAAATGTGGCTACTAAAAATATAATCCATTTGCGAATGTTTATTTTAATCAAACGGATAAGAGATTAAGATGGGATACTCATATTTATCCTTTGAATATTTATTTTTTACAAAAATTTTGGAAATATCTCTACAAAAATTCTCCACTGATTTTTTCAAAGCTATCCTAAAATATTCATTTCAAAGTCTATTTTTATTATAACTAATGAGAGTTTGAGAATTGAATTTTGTCATCCAAAATTTCATGTTT…
AT5G39370	CCCAACAAGTTCAAAATCGGAAAATCCCATAAATAACCCGTGATCCGATGAATCGGTTGAATTGGCCGGGTGTGGGTTTTAAAAAATTCTCTTGATTTTGGAATAAAATATGAGATTTTAAACTTTCTTCAAAAATGTTTAGAAAATTTTTCAGTTCTTAAACTCATTTGATGTTTTAGATTTTGGTGAAAACTTCACAATACCGCCTTAAAAATGAATCGATAGAATGGTGGGAGAGAAAACCAAGATTAGTTGTTTGAATGTTTTATTAGTTTATTTTCGTCATTAGTGATTTCCTACTATATTTGTTACGCTGTTAAACATTTAGTTATATTTAAATATATTAATCACTTTATTATTTTTGTTTGATTTTATATATATATATTTGGGTGTAAATGA…
AT5G39650	GGTAGCCAATGGCAGTGATTGTGAGAGGACCAGGGTAGCCTGCCTTCTTCAACTCCGATTCTATAGAGTGAGCGACCATTCTAGCATCATAACCATCGGGAACCGGACAGCTGTTGATGTCCCACCACACCATCGTTTTTGGCTCCTGCTTCGCCTCGTTCGTATTTCTTGAATCCATGGTTTTCAACATACAAATATCAGTCATCCTCAAAATTCGGATTAACAAATCGCTTCTTTACTCAGATGAAATCACCGACCGATGGATGGTGCGGCGGAATAGGGCAAGTTACACATGTTTACCGATACTAGTGGCTGTTTTATATGGGCTCAGATTCGTGGCCTATCATCAATGCCTGGAAGACACCTTCCAAGACTCGGATGTTCTCTACAACATATCGA…
AT5G40155	TTCTCGGGTCGGAGAATAAACCGTGATCCGATTCAAGTAACCCGAGACCTTTCGGAATATTCTGGAAATACATATTATCGAATTTGTTCGGAGTCATAACGTCGTTGAAGACAGATATCGTAGGGTCATTTTTGGAATTCGAACAAGCTTTCTTTAAAGCTACCGCGAATCTCGGGTTATACCCGGTACTATTATTCGGGTTGACCCGGTTCGTGAACTCCTTGCAATGTGAGAATCCGATGGTGTGAGCACCACTCAAAGCAACCATTTCTTGAACGGAGAAGCCTCTGGAGCTGAATTGATCGATGAGCTTCGATATCTGCATCGACGGGAGCGGGAGGAGATCGGAGACGAGAGATGATTTCGAAGTTCGTGAATCGCGACGGCCGAGGGAGATTT…
AT5G40360	CAATTTGGCCAATGGGTGTAAATAACTCTCTCCCCACGGGCTAGCAGGATTGGTGCGTTACTGTGACTTATTATTTGGAAGAGGAGCACATTGACTAACCTTTCTTGCTGAGAACAGAAAAAGCTCTCAAGAATAGTGTGCATTTTGATTGACGGGGATGCGAGTGTGGACGTGGACTGGAAACAGTAGTAAGTGAAGAAATTTTTGAAAGGAGAAATGAGGATTAGTCTTGTAGACTCTCCAACACTGATCATGCATATGGTCATATAGCTAGAAATTTTGGGGAGAAAAATATGGTAAAATTTTAGAAAGGGTCAGGATTAAACTGCTTATTAGTGCGCTTAGTAGATAGCTAGAATTTCGGATTAGTTTTGTTGGAACAAACAAGAGTTTTTTTTA…
AT5G41450	ATGGTTCGTTATGGGAGACGATGATACAGTCTTTGTCGCCGAGAATCTAATCAGAGTTTTGAGAAAATACGATCATAATCAAATGTATTACATCGGCAGTTTATCGGAGAGTCATCTTCAGAACATTTATTTCTCTTATGGAATGGCTTATGGCGGTGGAGGATTTGCTATAAGTTATCCATTAGCGGTGGCTTTGAGCAAAATGCAAGATCGGTGTATTAAAAGGTATCCGGCGTTGTACGGTTCCGATGATCGGATGCAAGCTTGCATGGCTGAACTCGGTGTTCCACTCACTAAAGAACTCGGTTTTCACCAGGTCAGTAATTATCACTTTTATTTTATGTTTTTACTATAATCTTATTAGTAAAGAAATATTCTCATAGATTCGTATGAATCTAG…
AT5G41820	TGTGTGGTGATTCAGAAGGCAGATGAGGAGGTTACTAAAGGACAAGAAACTATGAAGATTTTGGATGGTTCAAGACAAAACCAAGATGAAACAAGACAAGCTGATTCTAAGAATATTGACTCACCATCATCATCATCACTTGAGATGAAGAAGAAGTTGGAAATTGGTAAGTTTCTAATCTTTTTGTCCCTTTATGTTTGATAAAACGTCTTCTTCTTATCCTTTTGGTATGACTAATTCATATATTAAACCAACTAAGTTATGCTTACATGTAACAATTTGAGACAAAAATATAACAACCCCTTCGAATTTTTCTCTTACATTTATATACCAAGTCTTAGAAATTTGGGTGAAAAAGATATAGGAATTACAATTTTTTCCAATTTTTTAAAATTTTTT…
AT5G43110	GCTTACCAAGATGTGAGGGGGGCCTAGGCATTCGTTCAGCAGCTAACATGAATAGGGCTTTGATCGTTAAAATTGGATGGAGAGTATTACATGATCGTTCCAGCCTTTGGGCTCAAGTAGTTCGAAGCAAGTATCGAGTTGGAGAAGTTCATGATGGATCTTGGGCTCTCGCTAAAAGCAACTGGTCCTCGACTTGGAGGAGTGTAGGCCTGGGGCTGCGTGATGCATTTTGCAAGGTGTTAAATGGGTAATCGGGGATGGGAGACAGATTCGATTCTGGACAAATATGTGGTTATCTAATACTCCACTTATTGATGAAATTACAGCTCCAATTCCACCGAATTTGGTTAATTGTACAGCCCGACATCTTTGGCAGAATGGAGAGGGCTGGGACATGTT…
AT5G44330	AATCAGGCTTCAACTTCGGATTTCTTATCCTCTACAGCTACATTAGTAGAGGAAACCCCATTAGTCTCTGCTCCTGCATCAGTGTTCTCCTCAGGTGGCTGAACCTGTTCATCTTCAGGGAGTGGCTCCTCCACATAATCATTGTCAAATGCATCAGCCGGAACTTCGTAAATCCTAACTTGAGGCTTCGATGGATCCTTCACTAGAACATACTTTCCTTCACTTAACTTCATACACAGATCAACAATCGACTTCACAATTCCCCACATATTGTTAGTGTTCAGATTGATCTGCCCAGCGAAATCTTTCGGCTTATACCCCAAAACCGATAATATAACATGGTTAAAATGATCACGAGGATGAACCCTCGAAACAAACCCAATCTTCATCATATCCGCA…
AT5G45810	CCTTGAGCAACCCAACCTAAAAGTTAATCCACATTCTTTATTTTATCATTTTAACCACTCACACCAACATTGTTGGTCCATGTGCTTGCTTATATGTGTGTGCGATCTCTTTGTTCTATTTTAATGTTATTGGGTTATTCTTATGTTACTGCTGGATCTTTGACATGATGATCATTTGTATCAGCGTTGCCTCTATGTGATAATCAAAATTTAAACTAATTGTATATGTATGTGAATTGTGGGCAACGTAAAAGAAATTTATGCAATTTCCGTACTACCTAACTTGATGTTGGGAGATCGATGAGAGCGACTCAAACTGAATCATTCTCATTAATCTTCCAACACTTGATTATTATCCTCAATATAAACAATCACGTTAAGAAATTGCAAACTGTTTTC…
AT5G46115	GCAGCACTTGAGCCATTCTTCAATGCGGCTGCTTCTCAATTCATTATGGGACAATCCATCCCCATAACACTATGGTTGTCTCTAGCTCCTGTTGTTCTTGGTAAACACTCAATCAAACTCTTTCCATGTTTCTTGTGTCCTAAGTTTATTGGATTAACCTTTAAAATGTTGCAGGTGTTGCAATGGCTTCACTAACTGAGCTATCATTCAACTGGCTCGGTTTCATCAGTGCTATGATATCAAACATTTCTTTCACTTACCGAAGCATCTTCTCCAAGAAAGCCATGGTTCTTCATTCTTCCCCTCTACATTTTTTACGCTACTAAATCATGTTAAGGTTTGATTTCGGAAACTGTATTGTGTTTTTGCAGACTGATATGGACAGTACAAATGTCTACG…
AT5G46370	CAACAAGCATTCACAAGGGAACATGTGAATGCTTGGTACTCGGCTTCTCCTCTCAATCAGTCAATGTATGCTGCCTCTTCACTTGGTCGTAGGCTACCAGTTTCCATGACCGAGGTAACTCTATTTCTCATAAAGCACCGATCTTTATCCATCTTTAAACGACTTTTTTTTACTAGACTAATCGCTTCTATCAATGCACCACAGATGAATCGACAAGCCATGAACCACCACCTTTACCCTCAGCCTAATGTTCCTTCAGAGCATTATGGTAATATGATGAACTATCCTTACTCTCTGCCAACACAGAATGATAATACCTACGACATGCCAGCATCAGCATTTCAGCAACATGGTGGTCTTAACAACGACGCCTACCATCTTCGTCCTTTAGTTGCACCG…
AT5G48550	CAAGATTATCCGTGGCGAGTCTCCATGTCTCAAGGTTTACTTTTATGTCTCTGTTTCTTCTAATTCTTATACAGAACAGAACTAACTAAACTCTTACTTTGATGCAGTTGTACGAGGATGATATGTGTTTGTGTATTCTGGATACTAATCCACTAAGTCATGGGTAATAACCATGATTCTTTGTTTAAGATTTACCATTTGCTCTGTTATTTACTGTGCGTCTATGTAGTTTTGCTTTGGTTACTTGATTACTTGGCGGAGTTGGTTTGAATGTTTATCAATGGATAGTGTTATTTACATGTGTTAGTTATTCTTGAATCTAAAAAGGTATGAACTTTATTTTGTGTGTGTTTCAGGCACTCTCTTATCATTCCAAAGTTACATTATCCAACCTTAGAG…
AT5G50470	GCTTCCATTGGCTCGAATTAAGAAGATCATGAAGGCTGATCCAGATGTGCACATGGTCTCCGCAGAGGCTCCGATCATCTTCGCAAAGGCTTGCGAAATGTTCATCGTTGATCTCACGATGCGGTCGTGGCTCAAAGCCGAGGAGAACAAACGCCACACGCTTCAGAAATCGGATATCTCCAACGCAGTGGCTAGCTCTTTCACCTACGATTTCCTTCTTGATGTTGTCCCTAAGGACGAGTCTATCGCCACCGCTGATCCTGGCTTTGTGGCTATGCCACATCCTGACGGTGGAGGAGTACCGCAATATTATTATCCACCGGGAGTGGTGATGGGAACTCCTATGGTTGGTAGTGGAATGTACGCGCCATCGCAGGCGTGGCCAGCAGCGGCTGGTGA…
AT5G51250	AAGTACTTTCGGACCGGGATAGTGAAGATGAAGTTGATGATGATGTGGCAGATTTTGAAGATAGAAGGGTATGTTTTTGAATTTAATATTTTCACCGCATCAGTAGTTGGGTAGAATAAAGCTCAGTAGTTGGGTAGATATATGTTTCATGTGAAAGGGAAAGGAATATTGAAGACTGGGCATGGGCAAACGTTAGGAGCAATATTGTAATGGTTCAGAGATCAATAGAAAATATGTGAGCAAGCCTCACGGTTTGATATGGAACAGTAGAACCAGATCATTAGTGCTTATATAACACTCATTAAAAGACGAAGTGTGTCCGTTTGTACTCGATTCTAACATAGTTGATTCTAACATAGTTTGTCTGATTCTCCATATAGTGAATAACGTTATTTCCTA…
AT5G51520	CGCGGTGTTAATGACTTGTGTTTGCCAAAAGTGAAAGCTTATTTGGGGTTTGATAGAAATATTGAGGTTTTACAAGGTTAATTACAATTTATTTATTTTTAATTGAAAATGGTGTGCAAATCGTAGATGCAAAAGTCAAACGTAAACAAAGGGATAACCACTTATCAGAAAATAACGAGTTCTCATGCTTAAGCTTAACGATTCAATTCACATAGAAAAATAATATAATTCGTCGGCCGGTACCTACATGAAGCAATATATATAAAATTAGGCAAATACTCGACGACGACAAATGTTAATAAAAAAAGAGGTGTTATATGAGACTCACGGTCATGTTGTTTTCCAGCCAAGAACACCAAGTGGCCCATGTTAATGTCCTCTTCCCAATTCTCACATATC…
AT5G51860	ATCACCGGTTCGCATCTTACTATTCTTACGGTTAATTACTCTGTGCATTGTATATTTGTATATAACTAAACTTTGTTTCAGTCCTAAAATATACTGAAATTTATTATCTCTTGATTCTTGAATGCCACTATATATGAAGTAAGCTGTTGGGGCAAGGTTTGGATTCGTGTTCAGTGACAGAACTTCAAGAGATTGACACTCAAATTGAGAAAAGCCTTCGTATTGTCAGGTCAAGAAAGGTACAAACACTCGGACACAAATATATATATAACATATACACACATGTTAATGATGTAATTATGTCTTCGTTGGTTGATCTTGGTGCGTAGGCTGAGTTATATGCAGATCAACTGAAAAAGCTAAAAGAAAAGGTAAATTTTTTTAAATGAGTAACTTATA…
AT5G51990	TGCAGACTCCCTTCTCCAGTGGTGCTTGTTCCTGCACTTCTTACCATTGGGGCTATGACTGCTGGAAATCATCAGCAGACACAGGTATGTATTTCATATTCAACTTACGTTGTCCACCTTTTGGATTTTGTAACCAAACAACAAAATGCTTTGTTATACACCTCTTTGAACTTATTCTTCAGTGTGTGATCAATAGTGGTGCTTTACCCATTATTTCCAACATGCTTACTCGAAACCACGAGAACAAAATAAAGAAGTGTGCTTGCTGGGTGATTTCAAACATCACTGCAGGGACTAAAGAACAAATTCAGGTGAGAAACTTTTGTTGCTATTATCCCCAATGAAAATTTACCATTTTTGTCTTTTGCTATCACTAATTTGTTTTTCTTTTTCCCCTGG…
AT5G52160	CACCACCACCGGAATTTAAGTTTTTTCCCATATTTATGAGTTCGGAATTTGGAGATTTTCCATTCTGGTACGCCTCCACTTTCGTCTCCCACTGATGCTTCTACCTCATTCAAGCCCTTGCTCATTCATAATAGTGCTAATGAGTATCGATAATATACATGTTGTATTGTTAGAGAAATCTTAATATTATGTATGCATTAAGTTGACAAAGTACAAACCTCATTGTAAAAACTATGTAATGAGATATCTGAGGAACTACGCCTAAGTGTATGCTGGTCCGGGGAGCTATTACCATAGCTATTATAGCCATAAAACCTTCCACTCGTCTAATATTTAATAAGAAAGCAAAACGAATTTTCGATAAATTATTTATCAAAATTTACATAAAGAATGTGTGTT…
AT5G52770	GCCTGAACCTGAGAAACCAGCTGAATCTATTGCATATCCTGTTCCGATGAACTACGCGTACCAATTCAATCCTGCCTATGCAAATTCTTACTATCATCAACCATACGGAAATTGTAGAGTGGTAGACGAACCAAATTGTGTGATTATGTGATTGTTCTAGTGTTATTTCAATTAATGTTCAGTTATTTAACACTTATAGTTTTGATAGAAATATGTAATTTTTTCTTAGATACTGTTGTAATATGTAATTTTTTGTCATCGTTGTAATATACATTTCTCTTGCCAAATAAATCAATTTTGTATGACAAAATTAATCTTAATACGCTTTATTAACTTTTACTCTTAATCATTTAGTAGTAATAATTAGTTTTGTTTTCACAAATAGTTTCATTTGCTTCT…
AT5G53240	CAGTTGGAGAAGAAGGTGCCTCTCGAGTTAATGACGGGAATGGAAAATATTGGGTCATCCAATGGGTGGGTAGCTACTTTGAAAGACGATGTAGTCCGTCTCCAAGATGATCTAAACCCGTTTGCATCTGCTTCAGACCCGAAACGAATCTCGCTACCTCCTCTTGTAACTCTGCCGCTTTGCCAAACCCAAATTGTCATCAACGTGGCTATGTCCTCATCTTCTCCTGAGGATGACGACTGTGTTGTGGCTGTCAAATTCTTTGGACGTCAGCTCAGCTTTTTCAGAACCAACACTCATGAGTGGATCAACGTCAAGATGGAAGACCCCTGCTTCTTCTCCTCTCGAGTCTTTTTCTCCAAGAAAGATGATAAGTTTTACATACCTGGAGGCCACCTC…
AT5G53520	CTTTAGGAACCGGGTTTGAACGTCATTACGGAATATGTAATCGGGTATCTCTATCCAGAACGTCCGGTTGCTAACATGTGCTTTAAAGTATATGGATACATCAGCATGACTCAGGCTCTAACATTCATCCAAGACTTCAAACTCGGACTCTACATGAAGATTCCTCCTAGAAGCATGTTCATGGCACAGGTTATTGCATCTTAAACCATCATTAGTTATTGGTTTAAACGCGATATAATTATATACTAACACAACATTTTCAGGTGGTTGGGACGCTTGTGTCTGTGGTAGTGTACACAGGAACTGCTTGGTGGTTAATGGTAGACATTCCTCATCTATGTGACAAATCTTTGCTTCCTCCAGATAGCGAATGGACATGTCCCATGGACCGTGTCTTCT…
AT5G53810	TAGGCACCCACTTGTTTTCTTACCTAAAAAGGAATATTAATATCAATATCGGTTAGTTATAGCGTGTATGAATAAGCATAAAGAAATTTTTGACAAGACGTTGTACTCAATGATTTATATTTCAATTTGTATGAGAGTAATATGTATAGCATAAAGGTCAAATTTTGAAAAGATGTTGTACTAAAAGTTTTTATTAATATCAAGCTACCAATAGAAAATGCAGTACAAATATTCTCTAACATAATTAAAAATAAAAATATTGAACTTATATATCTTAGTGCGAATAGGTTCTCCTTTATTGAGAGTTTACTACTAACAACAACATTTACACAAATCAGTGTGAGCACATGAGGAAACAAGATTAAAATGGAGATAGTATCCAATTCTGTTTTTTTTGTT…
AT5G53840	CTTGTTGTGGTGCAGGCATATGAGATGCGAAATGCTGGAGCTGTTATTCACAGTCATGGCATGGAATCTTGTCTTGTGACGATGCTGAATCCGCAAGCCAAAGAATTCCGTGTAAGCTGTAATGCTTATTTGGTAGACAATTCCAGGTTCCCCAGTAGAGTTAGGACTTTGCATTTTAATGTTTCTTCCTGTCCGACATTTCATAGATAACTCACATGGAGATGATAAAAGGGATTCAAGGTCACGGATACTATGATGAACTTGTTGTCCCAATCATAGAGAACACAGCATATGAGAATGAACTAACAGATTCACTTACCAAAGCTGTAAGTCTAATTGTTCTGAGGAAGCTTGAATTGAATATATGCAACAAAATAATGGTTTTAATTAGTTTTGACA…
AT5G54000	AAGTTGGGGGTTAGCTTTCGGAAGCTAGATGATCTACCATAGATTAGGGAATAATTTCCGGAACTTACATAACAAAAGGAAACTACAGAATATAAACAACTGGCGAAAAAAAGAAAGGATTATTAACATAACTTAAATAGATAGTAAATTAGTAATCAAAAAAACAATTTGGGATATTTTCGTAACAGACTTGACTCATTCAATTTAAACCAGTACTCTCCTAAACTTCAGGTAATCTGAAACAGAATTCTCACAAACAGAAACACAAGAACCTTAAGAACAAGACTATAAGGATAAAAACAGAGGAACATAAGAACATATTTTATTTTATTTTCCCCGAAGAACATATATGGGGTCAAAGTTTCATGCTTTTATGTTCCCATGGTTTGGTTTTGGTCA…
AT5G55680	ACCAAAGTGGCCATGAAGACCAATAAGAACATTGTTGCAACTTGCAAACGGAACCTCAGCCACCTCCGGCGCCAAATTTCCGTAAGAATATTAACAAAGTTTTCAATTAAAGCAAAAAAGGAATATTTGAGAAAATTAATTGGCACAAATCACAAACAAAATCTTCTTTCTTGATCATGCTGTAATTACAATGTTTTCCTTTAACTGAACTCTTATCACTTGTGCGTGAACATAGAAACTAAAGATTTGTATAGCTTCGTCCTCTTTAATTCTACTCGAAAACATGGAAAGAAATAAAATATCAGCATTGCTACCGTAATTTAGGGGAGGAAACAATATTCGAGAATAAACCATATATTCTTTACGACAAAAAAAAAAAAAAAAAACATATATTCTTTT…
AT5G55950	GGTTTACGAGATGAAGCGGAACGAAACATCTCTTGCCACGCGAGATTTGTGGGGATCGATGATTTCGTCTCCGAATCGTACGGGACCAATTCCATCGATCAATCTCTGTCTCCCTCCAAGAGCCGATTTTTTGAAAATCTTTGAAAAGAAGGTTTTTTGTTTGTTTGGGGGTTTGTTTTGCCTTGAAGCTGTAAGAAGAAACAGAGAAAGAGATGTTTCAGATTTTTATTTATTTATTTATTTATTATTCTCAAATCTCAGATGATAATTGAATGTTTTATGATTGGGACATTAATGGAGGAGACAGAAAAGAGAAACTATCTTAGTTTAACTTTAAAATGACGGAAATGCCCTAACCGACGACTAATTGATGGGTCTATTCCTGGAATTAAAATCAGT…
AT5G57690	TCCACATCGATGGTTCAAGAGACAAATAGCTAATTAATTAATGTTTGGTTCGTACAAATCCAAGTTCACGTGTCCTCCTCCTGCTTCACCATGTCGGTATGGCTTCGAATCGATATCTGTCGCAGTCTTGAGCACCACATGCTGCGTATAGAGACCACTCAAAACGTGATTGAATAATAACATCAAAAGAAACAAAACTCTTTGTTAATTAATCACATTTAACTGTCTTAATTTATACCTTAATTTGTGTCCTGTTATATGTATAGGTGACGTGGACATTGCCGTCTCCGGCTTGTATAACAGCCGGGTACGAATACTCCATTCCCGGAGATTCCTCCAACGTTAAAATATCGGTCCATGAATCACCGTCGTCTAAAGAAACTCCTAATTTGAGCACAC…
AT5G57810	AGATGGCCATGTCATCGAATCTACAAAGTTACATTACTTTTATTTTTATAGAAGGAAGTAAATTTAATTCGAGTATTTTTTTTCCCTTTTTTCTATGCCAAACCAATTAACATTTAAATATTATTTATGTACCATTAACTTGTTATTCACATTTAAATTTGGAAATTCCATCCAACATTAGTCTAGTTTATGCATTCTGGTATTATAAGTTCCAAACAAAATAAGCGAATGTTTTCATATTATAATTTGATTGGCCTTTCTTAGACATCCCAATAAAACACTTACACTAGAGAGGAAATAATAAGGCCAAAACATACACACGCAAGCAAGAAATTAACTTTGAAACCATGTATTATTACGGACTTGATTGCCTCTTCATCAAGATTGAAGGCTTGGTTC…
AT5G58360	GACGAAACCGTAGTCTTCCGAGAGTTAGTGTCATCATCACTGCGTTGAGTAATGGATCTACTCTTTCCTTTATAAGAAGAATTGGAGCTAAACGATGAAAGCTTCAGCCTTTTCTTGAGCTTAAGACCTAAAGAAGTATCTAAAGACATTCTGTGATAATCGTGCTGAAACAGAAGAAACAACTGTAGAACTCTACCAACTTAAATCACCACACAACAGCATCGATTCCGTTTAACACGAATAAATTTGGTTGAAGCAATGGCGAAAAAGTGAAACCTTTGAGGGGAAGCTTGGATAATTGGAAGAAATGGATACCAGGGTTTAGTTGCTGACGAAAACAGTCTTAAACCCAACAAGAAGCTCACAACAACAAAAAAACGTGAAAAGAAAAAAATGAGA…
AT5G58680	CATACGCTGAACCTCGATGATTTCTTCAGTTTCTTGTTCTCAGATGATCTGAATCATCCAATTGATAGTAAGGTATCCAGTTTCAGTTTCTTGATCTTTTTCTTGAAACTTGGAAAGAATCAATCTTTGAGCTTTTGTTTCTTTCAGGTGCATCAAGACATGGCCTCTCCCTTGTCGCACTATTTCATTTACACCAGCCATAATTCGTATCTGACTGGAAATCAGATCAACAGCGAATGCAGCGACGTACCTCTCATAAAGGCATTAAAGAGAGGTGTTCGAGCTCTTGAACTTGACATGTGGCCTAACTCTACTAAGGACGACATACTTGTTCTCCATGGCTGGTATGTCTTTGTGTTATGATGTATATTCCAAAATCTATAGGTCGAGAAGTTTTTA…
AT5G58850	ATTAACGTTTGCAGCTTGGCCGATGAATGCTACCGGAACTGCGGTTGCATCAACCGAGTTTGCTTATGGAGCTGGACATGTTGACCCAATAGCAGCTATAAATCCAGGTCTCGTTTATGAAATAGGCAAATCAGACCACATCGCCTTTCTCTGTGGTTTGAACTACAATGCGACTTCTCTAAAACTCATCGCTGGTGAAGCTGTCACTTGCACTGGCAAGACCTTACCAAGAAACCTAAACTACCCTTCAATGTCAGCTAAATTGCCGAAATCTGAAAGCTCCTTCATCGTGACTTTCAACAGAACCGTAACCAACGTAGGTACCCCAAACTCAACATACAAATCAAAGATTGTCTTAAATCACGGATCTAACCTCAAAGTCGAGGTCTCCCCAAGTGT…
AT5G58910	TTCCAAAGGGTTTAAGCCAAAACATGAATCAAGCCACCAATAAAGGACAAGAGCTACTTCCCCAAGAGCAAGAACATCAACCAGTATAGTACTTTCAGCTATACGTAGACAGAAACACTTGTACGAGTGGTTGAATCCTTAGTCTAACTGATACACACCCTAAATTACACACAGCTTTTTTATTTATCAAAACCCTATTGCACTTCCTTATTCAAGATTATGCCCTTTCTCTTGAAGTTCAGTAATAACCTCATTCCTCATTCTCAACCACAGTTTCTGAGCCTCTTTATCAAACTTCTTCTTCTCCATTTCCTTCTGGTAATTATCAGCCTCACCTTCGGACTCAACAATTCCTTTCGGTCCAATTGCAGTACCAATCATTCCCCCCTTTGCAACAAA…
AT5G59040	ATGTGGTGATGTCCTCCTCCTTCGTTCATGGATCCATTGTTCATCATGGATGATGGTGATGATGATGATGATGATGATGGTCGAGGCATTCCATGCATGTGATCATGATCCATGGTTTCTTTGTTCTTGGCTCTTGTGTTTTGGTTGGGAGGAGAGGAAAATTGCAAGAAATTGGTTGCTTGGTATTTAATGGCATTTATTTGAGATTCTTATTTAAAATGAAATTTCGGTTTCTGTGGAGATAAGAGTATCGATGTTAACGTAGTACAGTACAACTTGTTTTTTGACTTGTCAAACCTTCTGTCGTACTCGTACATAAAAGGTAATATTTAGAAAGTAAAAAGAGAGAATTATGTCCACTTAATATCTAAATTTTAGTTAGTAATTTTTGTTCAAAAT…
AT5G59270	GGAATGGGTCTCCTTGTGAGGAATGGCTCTTCTTTGTTTTTCAGTATATTGTGGTATGGTTATTATTTGTGTGGTTTTAATGAAATTTGTTCACTTAATTTGCTCATGGAATTACAGTTTTAAAATCGTTTTACAGTAACTAAAATAAATACAATTTTTAAAAAAAAAATATTTAGATATGAATAAGGAAACCAAATCTGAACAAATCAAACAATAGCATCTAGACGTAAAAGAAGAAAAAGGAAAATCGTGATATGGTAATATTTGGATATGATTAATTAGTTAGAAAACAAAGTAAAAAAACTAACCATATATACATTTTATATTTGATTTGATTATAACCGTTGAGCGGATATTACTAATACAGTTTCCAATTCCTTATGGGAGAAGTCAGGAGAA…
AT5G59305	TTCCCAATACAATCCCATTGACATCAATTCGATATCTCACTATCTGAACTATATATAAGAACAAACCTAAATCAAGAATAAAAAAAAATTCCGATACAAACAAAGAGAGAATACGAAAACCACACAATTATGTGATCTACAATGTTCAATCTCAAGTAACAACAATTACATATGAATCAACGAATCCGAAATCAATGAAGAAAAAAAAAAAAAAAACTGTTCCACAAGAATCAAGAATCAGAAAAAAAAAAGTAGCTAAAAATCTAAAGAAAGCAAAAAAGGAAGAGAGTTGTTTACTAGAGAGTATCAGGAGGTCCGATAATGGTAACGCTCCATTCGAATATATTCTTCTCATCAACGAGACCAGCAGAGAATCCATCAACAGGATGCTTACAGAGA…
AT5G60080	TTCGTTTTGGTCTCGTCACATTCTTGCAAGTGAAAGTAGTATCTTGTTCAATCTTTAACCTTTGGTAATTCATTTGCAGATCCGACTGCTGCTCTGTTACCAGTATCTCCACCTCTACCTGATAATTGTGGAGAATCATTTCTATGGCGTGAGCTCGTAAACGGAACCATAAACTTCCGGGACGAATTTTATCTCGGCAAAGGCAACTTCGGCGAAGTCCATCGCTGCTATTTCTCAAGACTTAATGTGGTATATAGACCCAAAGGTCATGTCCTTTATGCTTAATAATCGAAACCCAGTTTCTAAAGTCTGAAACTTTTGATTTCATTAGGATGGAGCGGTAAAGGTTCAAAATCCACAGAATCCAACTGGTCATGTTGAGTTCTTGGCAGAGGTTAC…
AT5G60110	CCTGAGTTCCACTCCCGTTATCACTCCCACCATCTTGGTTACTCAAACCACCACTACTCCCACTTTCATTCCTGTGTTCATCACTGATGCTGGCATCATTTTCTGACCCTTGGGTGCTTTCAGGTTTCACCGACTTCTTGTCATGTATTCCACTCTCACTTCCGCTTCCGCTAGACTGGTAAATCAATAAACGCATAAGTAAGAAAAAAACACAGAGTAACTTTTGTAAAACAGGTAACCAAATCAGAACTCTTACGCTGTGACATCTTCTCCAGACATGTTGCCAAAGATTCTTTAGTTCGTTCTTTCTAATGGGTTTCACGAGAAAATCAACAGCACCATTCGACAAACACTTAAAGACCAGAACCATAGAATCATGTGATGACATCACTACAAAAA…
AT5G60470	CAGTTGGGCTACTCTTTGCCACACCTATTTCAATTTTTCAATCCACAAAATTAAGAATACAGAAGATGGTAAAAAAAAAAAAAAAAAAAAAGAGATAACCACATGAAATAAATCTAGAATCTCGGTTTCTTTAAGTTTTTTTTAAAAGTCATTGGTTCAATGTTTGCATAGTGAAATGAGAGAATAATATCAAAGTAAATGTAAAAATTCAAACTCTTCCAAAATGCTAAATTTTAGTTTTCAAAGCTCAAACAAAACATGATGTGTAAACACTTTTGGTATAAGTCTCATAATGTATACCGAGTACATGCATCTTTCACATGCATCTGTCTCGCTATATATGTGTATGTATATATGATAATTAGAGGTCAAAATGTACTTATGGCGTAATTATGTAAT…
AT5G60770	TTGTCGAGCCACTTCAGCTATGTGCATCACTGCTCACATGCGAGAATGGGAACACAAGACTCTGGTTGGGTAAAGAAAAGATGAGGAAACGTTCTTTAAGCATCTCGGCCATTGGCAAACATGGGTCGGGTTTGGGTGATGCGATTCTCTTGGGTGCCCCATGAGGCCATGATCTTTTACTTTAGTTTGATATTTCTCTGGTGTAGTCTTTTTTTTATTTCTTGATAAAGTATTCTGGTTCTGGTCTTTAGTTTAAGTTTTCTGTGTGTGTATGTGTGACTGTGTGAATAGTCTTAACTTGCACAAATTTGGGGGTTTATAAAGTGCTTCGTTTTCTTTTCTTTTTTGATTTAAGGCTTTTCTTTTCTTCGACCTCAAATGTAAATACTTCAATATTAA…
AT5G60780	AAATTACAACCTGAACCGGGCGAACAAAAAAGGAAAAGACAAAAACTGAAATATTTTTTTTGTATAGCTTTTTGCTAGTGCTAACGTTAAGAAATTCTCAACATTGTTTGTTTTGTCTGTTAAAGTTTTTTTTATATACAAGGAGTTCCACTAAATAGTATTATGAATAATAGATAATTAAGTTTTAATTATGGTAATTTGATGAAGAACTAGACTCTATTTGCATTGTAGTTTTACGTATACATGAAAAGTAGAAGTCTACCAAGTTGAGCAATAAACATTCTATAAACTTGAGAAGTCAATGAGCCAATAACTCCTGTAATGAAAAATAGTTAGAGACAATTTTTTTTGTTTGACCTTTCCACAATTTTCGATTCTTAACCTATAAACATTGGACTT…
AT5G61750	ACGTTTTTGAAACGACCCATTTATTATTCTTATCTCACCAAACAGCTACAGATTCTGTAAAGAAGAAAAATCGGATTGGTGAATACACAAAGACGAAACATTTATGTATAAACAAAGCAAAAACCTCTTTAAAACCCTTGAGAGTGAATGAGCTCTAAATTAGGGCTTCTACAGATAGATACCAAAAACCATGGATGACTCAAAAAGAGAGTAATACACTCGAAGTAGAGATTATTACCTAACCCTAATTTCGCCGGCCGGAGTAATAGAGTCTGAGGTAGGAGGTGACGGCTGAATTTTGTAAAAACTGATGAAGACGCCCTATTTATTCAAAACCGGTTATCTCTACAATCCGGTTCATTCGGGTCCGGTTTAGTGATTCAATCTTTTTCCATAAAG…
AT5G61850	AGTTGCTAAAACCGGAACCCCGAGATTGAGACTTCAAAACCGGAACAAAATTTACAAAATTCGCTACCGATTGTTAGATCTCACTCACGCCCAGCGTTGACAGCGAGAGCCCAGCGATTTTCATTTGAAGATGCGAAGAAAGCAAGAAGAAAGTTGAAGAAGATTCGTCTATGGCCTATACGACGTCGTTTGAAAGGGATCCATTTTTCGCAAAGGAAAGTCGTTGGGGACTTGAACATTCCACGTCAGCCTCTTTTCCACTTTAAAAAATAACAATGTAATGGGCTGACCGAGAAGATATAAACGCAGCCCATTATTTAATGGGCAAAAGTGTTTTCTTTTTGGGTTAAAGTGTGATTCCGTTCTTGTGAACCTAGTTGTAAACTTTTGTAACTGCAA…
AT5G62320	TTTCATGGTGCAACTTAGCGAACTGGGTATGAAGTGACTTTCTTACCGCATCCGAGACTCCGCCCCGGACTGACATCTTTACCGGATCCGCGAACGGGCTGGAGCAAGAATTCTCGACCATATACTCACCCGCAATGGCACAGACTTCAGCATTGTTTGTGTGAAACAAGCATTCGGTCCAACTGTTACAATTCACCACCTCTTGGAGTTCTTCGACAGAACACTGCGCATCTGTAGTGTATGTTTCGGTTGTTGGTCGGCAGTCTGCAAGGGTTTGGAACTGGCTCTTCCTCAGGTGTGAGATGAAGAGCTTCGTGGACAGCGCTTGTTTCAGACTCACGGCGATAGCTGCATCCACGAGGCGTCGAGGGCTTGTTTGGATCGTATTTGCGTAGACCG…
AT5G62380	ACGTACGGTTTAATTCCCAATCTACAACTTTTTTAGTTGGATTTATTATAACCGTTTTTCTAAAACAAAACACATTAAAATTTATAAGTGAAGATCCAATGGGTTCAAACCTTTTAATTCTCAATAAATATACATAGATTCTCGAAGATATCCTATCAACTTGTAAAAGTTGTTTAATCAATCTTTTGTTTGATGAAATCTTGTTCAACTGTTGATTTGGTTAAGTTTTATAGCTGAAATGTGTATAAGTGTTTCTGAACCTTTTTAATTACTGCTAAATCAATTTATGTCTTACAAACTTGCCGATGTATCATGTATGTTCATTAGGGGTGTCAAAATGAGCCAGCTCGCTCAGCTCAGCTCATGATGAACTTAAATCTTTTATGAGCCAGCTCAGCT…
AT5G62420	GGAATGTTCAACAATGCCAATGTTCTTTTCCGGACAAAGTTCGTTGATGGAGTTTCAACAGTCCAAAGGACAGTAACAAAGCAGACCAAGTGATATGCTTATACGTCATTAGATCAATCCAATCAGTATTCAGATTTTGCAATTCCATTTGGCCGTTTCCGTCTAACATTTTCTTTGTATTGAAAATCAAGATCTTTGTGTAGAATATGACTGAGTTGTACAACCACTTTATGCAATGTAATGCACTTGAAATCTTGAATTTCTTTGCAATATATGGTCCTGATTATAGAACTAGAGACAGCAATCAGACACTGCGATCACACTTGAAGCTACATAGCAACAGATCATGTTTCAGAGATACCAAGAAGTCATTTCATCATTTGTATATAGTTCATAATA…
AT5G62850	TCGGATCATAGTACGAGGGGTACAAAGATTGAGCAGATGTCACTGTCTTTGGCATTATCACAATCTCACCATTAGGACTGACACCAGCGATGCAATACCTAATTTCTCAAATATCATCATCTTAGACCATTCTTGTTGCTCAATATGATCTTCCATAATCCACATCTCTGCACTAGCTTTGGTGTAACGTATGCATCCTAATTTTCCTTGGTAGTTTACCAAAGTCAATTCATCGAAACTCACTTCACTGAGCTGCTGATTCATCTGCAGAGTTATGGGCATCTGAATACGATCAAAGCTTTCGTGTCTAACGTCGAACCTCACTAGCTCATAGAATTCGGGATCATCCCAGCTTTCTACATGTGCTATGTAATAGATAAACTCTTTGATACATAAACC…
AT5G63070	GGGAAGATTGGGTCAGTGAGAATGGAAACCCTAATCTCCACGTATTTGCCACTCACTTTGGAAAATCCAGAGTTCAGGTAAAATAGTCCATGGCTTAGCTACCATAGCCAAACTGTTGAAGGAAAGAATAAAAATTGAGTCTTTTTGGTTTTGGGAATGAATTGTTTGTTCATTGATTTGGTGTTTGAATATTTACAGGTTGCAGATTGTGATACGAGAGAATTTACAGATCAGAAAAGATTAGAAATGTCTGTTACTGAATTTGTGGAGCAATGGACTAATAAGGATTCTATTGAGGAATCTGTTTTGTATCTGAAAGATTGGCACTTTGTGAAGGTGCATATCTGAGGTTAATTCACACGCTTGTTACTTTCTTTCTCTTAGTGAAGAAGAACAATT…
AT5G66020	ATGGTTGCCAAGGTGCTTACCAACTAATTATCTTTTTGGGTGGTGTTAGGAAGCTGAAAAAGAAGTATATTTGGTATCTGCAGAGAGGGATAGGGCACAGCAAGATCTTCAGAGTGCTTTGGCTAGCCTTGAGAAAGAACTTGAAGAGAGGTATATATTGACACTGAATCTTTTTCATGTTTGATTCCGGAGGTTGGCTGCTCATTCTCCTCAATTTGCCAGAGAAAACAACTGAGAAATGGTGTTCTCAGGGGACTGGTTATGGAGTTCTTCAGACATATATTGGTCGTCTGAGCTATTTTTGTTTCATATATATTTCAGAGCTGGAGCACTTAAAGATGCCAGCGAGCAGATCAAAAGTCTTGAAGTGAAGCTTGACTCCACTGTTGCTCGCAATCA…
AT5G66970	AAGAAAAGACATCGCCGCTATCAATCCACCGATAATAATCAGCGTCGACGGTGGCTCCGTTGTTAGCCGCGGTGGTGTGAAGAAGACTCTTGATTTTGTGAATACATTTGTGGTTGCGGATGCGGTTTAGAACGGCTTTTTTGTTCAGCGTTTGCGTTTGCGTTTCAGACGATATCAGGTGTAGCTGCTTGGACACTTGCTCATCTTTCAAAATCTCCTCTCCTTTCGAAGTCGCAAATTCCATTGTAGTAGAGAAAGAAAATTAGAAAGCTTTCCGATTTTTTGTTGTTGTTGTTAATGGAACGAAGAAGAAATTGTGTAGTAAACAACACACACTCGTGTGTATTTATATATATTAATGGATTGGTGAGACTTCGCATTCATATAATTGCAACTTGT…
AT5G67190	ATGGGTTCACATCAGAAGCATATTATTGAAATCGTGAAGAAAACAAGTCAAGAGAGCAGCAACATCATAAAATATGGTCCAACTTATTAGTATATGTATGATCTGTTATCTAATCCATTTTATAACAATAAAGATCATTATCCAAATCAATTTTCAATGAAGAAAATACAACTCAACACTCCTGAAAATAACATTAACAAGTATTGAAAAGATCGGTTCTTTCGGGGATTGGCATATTGATACTCATAATCAATATCCACCTGCTGAGTATAATATTCAAAAAAAAAAATAGTATAATACCAATTAATTAATGTCTATTATCTACGCTTATTGTTAGTATTATTATTTTGTTGATCATATTATTGGTTTGTTGTTGCAGTTAATATTTGTTGGGAAACA…
AT5G67550	TTTACACAATCGCGGAAACAGAACGGCAGTAACGTTCCCACATGCTGCGGAACCTAGGTTGACCACCGAGATCCCAAAGCTTGATCGTGACACTTCCTTTTGTCACTTTCCTCATGTTGAAACCAACCTAAGAAAGAGTAAACATCCTTTTTACGATTAGTCCAAGAGCAAGCAAATACTTCGCCACCTAAAAGTAGTATAACACACCGTAGGGATCATGTCTTCACTGTATCCACCGGTCTGGACAAGGAAATGCAAAAGGAAGCCATCAACGAGTCATTTAGAGAAAAAAAGAGGGAACGATTTTTGGGGAAGCATACTACTTACTGCAACAACGTTAACAAGTGATGTCTTTCCTGCATTTTGAAGTCCTATCAATGAAAGCTCCATTTCTTGCTT…
NOVEL_CHR1_10352310-10353	TACTTCGCCATCATGGAGTGAAGCCTATCATGGTCTTTGATGGAGGTCCGTTACCGATGAAACTAGAACAAGAGAATAAGCGTGCTAGGTATGCAAACATTGGCTAACTAATATAAGCAGAATATGCAAATGTATGTTTGTTTTCTTGGTTATCATCTTACAAGTTTCAAACCAAGTCATTTCTTTTCTATAACAATCAAGTTCAGGTCCAGAAAGGAAAATCTTGCTCGTGCATTGGAGCATGAAGCAAATGGAAATTCCTCAGCTGCTTATGAGTGCTACTCAAAGGCCGTAGATATTTCACCTTCTATTGCACATGAGTTGATACAGGTAACAGTACTCTTCTCCTGATAAAAAGATTCATAGTTGTCTTTAATTGCTTTGTTTTCCATTTCTTTG…
NOVEL_CHR1_5915494	TAGCCTGATAGCGGTTAGGGAGTTTCAGTCTTTCTATTATTACTGCATTTAGTATGTTAAAAAGGGTAGCTTGATCTCTTACTAAAATAGAGTTAAACTATTGGATTAATCTTACAGATTATGTGCTGGAAGGCAGTGAGGGAACACCTTTTGCAGGTGAAAATCTTCTTTTGAAAGTTTCTTGTTAGTGTTGTCTTACGCAGTATCTTATTTTTGATACTAAAATTCTCTTTACCAGGTGGATTTTACTATGGAAAGATCAAGTTTCCTCCCGAGTATCCTTACAAGCCACCAGGGATTACGTATGTTCCAATGGTTCCTCCAAATTCAGTCTCAACATTACTCTTACCTCATTTTTTGTCCAGTTTTTTAATGAACCAAATCTTTTTCTGTTTGCCT…
NOVEL_CHR2_10821549	TGCAGCTTTATCTTCAGCGACATGTTATCAAGAGATCCAGATGGGGTTGCAACCTCCCTGCAGAAGAAAACATACATCAGAGTGAAAACTGACCAGTGGAGAATTTGGGGATAATAATACTTCAATATGAATTGAGTATAACTACTATATGTTGCAACTATGTTCAAGCTTCCATCATATGCAAAGTTCTTAACCAAATAGTTGGGATGCAGATAAATAAATTTAAACCAACCATTCTGTAGATTGTAGGCATATAAGTTTCTGAAGTTCAAGAAACATAGCCTTTGAGTACTTATTATCTTCCCAGTTTGTAAAAGCTCCCAGATACTCTTCAGCTTTACCATATTCACCAAGCTTCATCACTTCCGCCAGATAATTTAAGTTGAAGAACACTTTTGT…
NOVEL_CHR2_9860660-986123	TTGTTTGGCCCACTCTCAATGACTAGACTCCGCTTTAAATCGCCAAGGAGTGAAAGTGATCATGCCACGAGCAATGAGATAGATGATGAATGCACCATACGAAGCTGTGAACACAGTCACAAAAACCGGTATAGACTATGCCATGACCTCATTGGAGAAGAACTCCAACAATAGATAACCGTTGATCATTATTACGAGCGCAGCAACAAGCCACGCGATTGTTTGCACAACTAGGTGAATCGAGCTTAATTATAAAGCGATCTTTAACGAATGTAGTAAAAGAGTTTGAAAGAAATCGACAAACCTTGTACAAAGGAACGATCATGAAGCTACCATGATTTGTTCCTTGGAGACCAAACACAATAATGGAATCAGTGCAAATGGGATTTGAATGGACTA…
