# Supplementary material for: High throughput generation of promoter reporter (GFP) transgenic lines of low expressing genes in Arabidopsis and analysis of their expression patterns
Source: Plant Methods. 2010 Aug 6;6:18. doi: 10.1186/1746-4811-6-18 (PMC2927586; doi:10.1186/1746-4811-6-18)
Supplement: Additional file 2 — Table S2. Listing of all genes used in this study with their TAIR identifiers (where available) and the success status at each step in the transgenic plant production pipeline. [file 1746-4811-6-18-S2.XLS]

## Sheet: supplement_table2_final
gene_name	TAIR9_gene_name	entry_clone	destination_clone	agro_clone	positive_transgenic	positive_transgenic_alive	positive_GFP	same_POcode_more_than_one_plant	same_POcode_more_than_one_dip	sequence_confirmed_in_plants
AT01EUG04550	AT1G05291.1	AT01EUG04550	AT01EUG04550	AT01EUG04550	AT01EUG04550	AT01EUG04550
AT01EUG15350	AT1G15015.1	AT01EUG15350	AT01EUG15350
AT01EUG25170		AT01EUG25170	AT01EUG25170	AT01EUG25170	AT01EUG25170	AT01EUG25170
AT01EUG35700	AT1G35255.1
AT01EUG36840	AT1G36622.1	AT01EUG36840	AT01EUG36840	AT01EUG36840	AT01EUG36840	AT01EUG36840	AT01EUG36840	AT01EUG36840	AT01EUG36840
AT01EUG39980		AT01EUG39980	AT01EUG39980	AT01EUG39980	AT01EUG39980	AT01EUG39980
AT01EUG45250	AT1G52618.1	AT01EUG45250	AT01EUG45250	AT01EUG45250
AT01EUG54680	AT1G62981.1
AT01EUG57510	AT1G65484.1	AT01EUG57510	AT01EUG57510	AT01EUG57510	AT01EUG57510	AT01EUG57510
AT01EUG59580		AT01EUG59580	AT01EUG59580	AT01EUG59580	AT01EUG59580	AT01EUG59580
AT02EUG03200		AT02EUG03200
AT02EUG13430	AT2G19146.1	AT02EUG13430	AT02EUG13430	AT02EUG13430	AT02EUG13430	AT02EUG13430	AT02EUG13430	AT02EUG13430	AT02EUG13430	AT02EUG13430
AT02EUG14680	AT2G20362.1	AT02EUG14680	AT02EUG14680
AT02EUG26310	AT2G31335.1	AT02EUG26310	AT02EUG26310	AT02EUG26310	AT02EUG26310	AT02EUG26310
AT02EUG27750	AT2G32645.1	AT02EUG27750	AT02EUG27750	AT02EUG27750	AT02EUG27750	AT02EUG27750
AT02EUG40900	AT2G44470.3	AT02EUG40900	AT02EUG40900
AT03EUG05550	AT3G05936.1	AT03EUG05550	AT03EUG05550
AT03EUG13620		AT03EUG13620	AT03EUG13620	AT03EUG13620	AT03EUG13620	AT03EUG13620	AT03EUG13620	AT03EUG13620	AT03EUG13620
AT03EUG17700	AT3G17155.1	AT03EUG17700	AT03EUG17700	AT03EUG17700	AT03EUG17700	AT03EUG17700
AT03EUG22410	AT3G21352.1
AT03EUG22500	AT3G21460.1	AT03EUG22500	AT03EUG22500	AT03EUG22500	AT03EUG22500	AT03EUG22500
AT03EUG23420		AT03EUG23420	AT03EUG23420	AT03EUG23420	AT03EUG23420	AT03EUG23420	AT03EUG23420	AT03EUG23420
AT03EUG23510	AT3G22345.1	AT03EUG23510	AT03EUG23510	AT03EUG23510	AT03EUG23510	AT03EUG23510	AT03EUG23510	AT03EUG23510	AT03EUG23510
AT03EUG24880	AT3G23633.1	AT03EUG24880
AT03EUG25870	AT3G43574.1	AT03EUG25870	AT03EUG25870	AT03EUG25870	AT03EUG25870	AT03EUG25870	AT03EUG25870
AT03EUG26760	AT3G25577.1	AT03EUG26760	AT03EUG26760	AT03EUG26760	AT03EUG26760	AT03EUG26760
AT03EUG29750	AT3G28223.1	AT03EUG29750	AT03EUG29750	AT03EUG29750	AT03EUG29750	AT03EUG29750
AT03EUG31320		AT03EUG31320	AT03EUG31320	AT03EUG31320	AT03EUG31320	AT03EUG31320	AT03EUG31320	AT03EUG31320	AT03EUG31320
AT03EUG31600
AT03EUG34940	AT3G43432.1	AT03EUG34940	AT03EUG34940	AT03EUG34940	AT03EUG34940	AT03EUG34940
AT03EUG38520	AT3G46666.1	AT03EUG38520	AT03EUG38520	AT03EUG38520	AT03EUG38520	AT03EUG38520
AT03EUG44940	AT3G52561.1	AT03EUG44940	AT03EUG44940	AT03EUG44940	AT03EUG44940	AT03EUG44940	AT03EUG44940	AT03EUG44940	AT03EUG44940
AT03EUG47900	AT3G55252.1	AT03EUG47900	AT03EUG47900	AT03EUG47900	AT03EUG47900	AT03EUG47900
AT03EUG55980	AT3G62499.1	AT03EUG55980	AT03EUG55980	AT03EUG55980
AT04EUG01000	AT5G37910.1	AT04EUG01000
AT04EUG01180	AT4G00893.1	AT04EUG01180	AT04EUG01180
AT04EUG06880		AT04EUG06880
AT04EUG09200	AT4G09462.1
AT04EUG15130		AT04EUG15130	AT04EUG15130	AT04EUG15130	AT04EUG15130
AT04EUG15840		AT04EUG15840	AT04EUG15840	AT04EUG15840	AT04EUG15840	AT04EUG15840
AT04EUG27080	AT4G24204.3	AT04EUG27080
AT04EUG37630	AT4G33585.1	AT04EUG37630	AT04EUG37630	AT04EUG37630	AT04EUG37630	AT04EUG37630
AT04EUG40180	AT4G35783.1	AT04EUG40180	AT04EUG40180	AT04EUG40180	AT04EUG40180	AT04EUG40180
AT05EUG10700	AT5G11412.1
AT05EUG26140		AT05EUG26140	AT05EUG26140	AT05EUG26140	AT05EUG26140	AT05EUG26140	AT05EUG26140	AT05EUG26140	AT05EUG26140
AT05EUG29210	AT5G34869.1	AT05EUG29210	AT05EUG29210
AT05EUG31350
AT05EUG34450
AT05EUG36530		AT05EUG36530	AT05EUG36530	AT05EUG36530	AT05EUG36530	AT05EUG36530	AT05EUG36530	AT05EUG36530	AT05EUG36530
AT05EUG39170	AT5G44585.1	AT05EUG39170	AT05EUG39170	AT05EUG39170	AT05EUG39170	AT05EUG39170
AT05EUG49430	AT5G54165.1	AT05EUG49430	AT05EUG49430	AT05EUG49430	AT05EUG49430	AT05EUG49430	AT05EUG49430	AT05EUG49430	AT05EUG49430
AT05EUG51800	AT3G50710.1
AT05EUG57790		AT05EUG57790	AT05EUG57790	AT05EUG57790	AT05EUG57790	AT05EUG57790
AT05EUG60370
AT05EUG60890	AT5G65005.1	AT05EUG60890	AT05EUG60890
AT05EUG62550	AT3G47840.1	AT05EUG62550	AT05EUG62550	AT05EUG62550	AT05EUG62550	AT05EUG62550
AT1G01460	AT1G01460	AT1G01460	AT1G01460	AT1G01460	AT1G01460
AT1G01530	AT1G01530	AT1G01530	AT1G01530	AT1G01530	AT1G01530	AT1G01530	AT1G01530	AT1G01530	AT1G01530	AT1G01530
AT1G02550	AT1G02550	AT1G02550	AT1G02550	AT1G02550
AT1G02710	AT1G02710	AT1G02710	AT1G02710	AT1G02710	AT1G02710	AT1G02710	AT1G02710
AT1G03050	AT1G03050
AT1G03390	AT1G03390	AT1G03390	AT1G03390
AT1G06020	AT1G06020	AT1G06020	AT1G06020	AT1G06020	AT1G06020	AT1G06020	AT1G06020	AT1G06020	AT1G06020	AT1G06020
AT1G06970	AT1G06970
AT1G07460	AT1G07460	AT1G07460	AT1G07460	AT1G07460	AT1G07460	AT1G07460	AT1G07460
AT1G07850	AT1G07850	AT1G07850	AT1G07850	AT1G07850	AT1G07850
AT1G08170	AT1G08170	AT1G08170	AT1G08170	AT1G08170
AT1G08860	AT1G08860	AT1G08860	AT1G08860	AT1G08860	AT1G08860	AT1G08860
AT1G09470	AT1G09470
AT1G09930	AT1G09930
AT1G10520	AT1G10520	AT1G10520	AT1G10520	AT1G10520	AT1G10520	AT1G10520
AT1G11040	AT1G11040	AT1G11040	AT1G11040	AT1G11040	AT1G11040	AT1G11040
AT1G11250	AT1G11250	AT1G11250	AT1G11250	AT1G11250	AT1G11250	AT1G11250	AT1G11250	AT1G11250
AT1G11370	AT1G11370	AT1G11370	AT1G11370	AT1G11370	AT1G11370		AT1G11370
AT1G12130	AT1G12130	AT1G12130	AT1G12130
AT1G12630	AT1G12630
AT1G13310	AT1G13310			AT1G13310
AT1G14750	AT1G14750	AT1G14750	AT1G14750	AT1G14750
AT1G14930	AT1G14930	AT1G14930	AT1G14930
AT1G16440	AT1G16440	AT1G16440	AT1G16440
AT1G17310	AT1G17310	AT1G17310	AT1G17310	AT1G17310	AT1G17310	AT1G17310	AT1G17310	AT1G17310
AT1G17615	AT1G17615	AT1G17615	AT1G17615
AT1G18280	AT1G18280	AT1G18280	AT1G18280	AT1G18280	AT1G18280	AT1G18280	AT1G18280
AT1G18350	AT1G18350	AT1G18350	AT1G18350	AT1G18350	AT1G18350	AT1G18350	AT1G18350	AT1G18350	AT1G18350
AT1G18520	AT1G18520	AT1G18520	AT1G18520	AT1G18520	AT1G18520	AT1G18520
AT1G18530	AT1G18530	AT1G18530	AT1G18530	AT1G18530	AT1G18530	AT1G18530	AT1G18530
AT1G19630	AT1G19630
AT1G20860	AT1G20860	AT1G20860	AT1G20860	AT1G20860
AT1G21530	AT1G21530	AT1G21530	AT1G21530	AT1G21530	AT1G21530	AT1G21530	AT1G21530	AT1G21530	AT1G21530
AT1G21850	AT1G21850	AT1G21850	AT1G21850	AT1G21850	AT1G21850	AT1G21850
AT1G21870	AT1G21870	AT1G21870	AT1G21870
AT1G23210	AT1G23210	AT1G23210	AT1G23210	AT1G23210
AT1G23420	AT1G23420	AT1G23420
AT1G24110	AT1G24110	AT1G24110	AT1G24110	AT1G24110	AT1G24110		AT1G24110
AT1G24620	AT1G24620	AT1G24620	AT1G24620
AT1G25270	AT1G25270	AT1G25270	AT1G25270	AT1G25270	AT1G25270	AT1G25270
AT1G25330	AT1G25330
AT1G25340	AT1G25340	AT1G25340	AT1G25340	AT1G25340	AT1G25340	AT1G25340	AT1G25340	AT1G25340	AT1G25340	AT1G25340
AT1G26780	AT1G26780
AT1G27550	AT1G27550
AT1G28170	AT1G28170	AT1G28170	AT1G28170	AT1G28170	AT1G28170	AT1G28170
AT1G28550	AT1G28550	AT1G28550	AT1G28550
AT1G28690	AT1G28690	AT1G28690	AT1G28690
AT1G29080	AT1G29080	AT1G29080	AT1G29080
AT1G29490	AT1G29490	AT1G29490	AT1G29490	AT1G29490	AT1G29490		AT1G29490	AT1G29490
AT1G30350	AT1G30350	AT1G30350	AT1G30350	AT1G30350	AT1G30350	AT1G30350
AT1G30740	AT1G30740	AT1G30740	AT1G30740	AT1G30740	AT1G30740	AT1G30740	AT1G30740	AT1G30740	AT1G30740	AT1G30740
AT1G30950	AT1G30950
AT1G31080	AT1G31080	AT1G31080	AT1G31080	AT1G31080	AT1G31080	AT1G31080	AT1G31080	AT1G31080	AT1G31080
AT1G31370	AT1G31370	AT1G31370	AT1G31370	AT1G31370
AT1G31400	AT1G31400	AT1G31400	AT1G31400
AT1G31630	AT1G31630	AT1G31630	AT1G31630	AT1G31630
AT1G32250	AT1G32250	AT1G32250	AT1G32250	AT1G32250	AT1G32250	AT1G32250	AT1G32250
AT1G32320	AT1G32320
AT1G33670	AT1G33670	AT1G33670	AT1G33670	AT1G33670	AT1G33670	AT1G33670
AT1G33910	AT1G33910	AT1G33910	AT1G33910	AT1G33910
AT1G33930	AT1G33930	AT1G33930	AT1G33930	AT1G33930	AT1G33930	AT1G33930	AT1G33930
AT1G33950	AT1G33950
AT1G34500	AT1G34500
AT1G34540	AT1G34540
AT1G35183	AT1G35183	AT1G35183	AT1G35183
AT1G35730	AT1G35730	AT1G35730	AT1G35730	AT1G35730	AT1G35730	AT1G35730	AT1G35730	AT1G35730	AT1G35730
AT1G37140	AT1G37140
AT1G43040	AT1G43040	AT1G43040	AT1G43040	AT1G43040	AT1G43040	AT1G43040
AT1G43610	AT1G43610	AT1G43610	AT1G43610	AT1G43610	AT1G43610	AT1G43610
AT1G47220	AT1G47220	AT1G47220	AT1G47220	AT1G47220	AT1G47220	AT1G47220	AT1G47220
AT1G47280	AT1G47280	AT1G47280	AT1G47280	AT1G47280
AT1G47485	AT1G47485	AT1G47485	AT1G47485
AT1G47920	AT1G47920
AT1G48220	AT1G48220	AT1G48220	AT1G48220	AT1G48220	AT1G48220	AT1G48220
AT1G48800	AT1G48800	AT1G48800	AT1G48800	AT1G48800	AT1G48800	AT1G48800	AT1G48800	AT1G48800
AT1G48870	AT1G48870
AT1G48910	AT1G48910
AT1G49220	AT1G49220	AT1G49220	AT1G49220	AT1G49220	AT1G49220	AT1G49220
AT1G49270	AT1G49270	AT1G49270	AT1G49270	AT1G49270	AT1G49270	AT1G49270	AT1G49270	AT1G49270
AT1G51960	AT1G51960	AT1G51960	AT1G51960	AT1G51960	AT1G51960	AT1G51960	AT1G51960	AT1G51960	AT1G51960
AT1G52790	AT1G52790
AT1G52800	AT1G52800	AT1G52800	AT1G52800
AT1G53325	AT1G53325	AT1G53325	AT1G53325	AT1G53325	AT1G53325	AT1G53325
AT1G53620	AT1G53620	AT1G53620	AT1G53620	AT1G53620	AT1G53620	AT1G53620	AT1G53620	AT1G53620
AT1G53820	AT1G53820	AT1G53820	AT1G53820
AT1G55440	AT1G55440
AT1G55640	AT1G55640	AT1G55640	AT1G55640	AT1G55640	AT1G55640	AT1G55640	AT1G55640	AT1G55640
AT1G56030	AT1G56030	AT1G56030	AT1G56030	AT1G56030	AT1G56030		AT1G56030	AT1G56030
AT1G56360	AT1G56360	AT1G56360	AT1G56360	AT1G56360	AT1G56360	AT1G56360	AT1G56360
AT1G57550	AT1G57550	AT1G57550
AT1G58120	AT1G58120	AT1G58120	AT1G58120	AT1G58120	AT1G58120	AT1G58120	AT1G58120	AT1G58120	AT1G58120
AT1G58300	AT1G58300	AT1G58300	AT1G58300	AT1G58300	AT1G58300	AT1G58300
AT1G59670	AT1G59670
AT1G59950	AT1G59950	AT1G59950	AT1G59950
AT1G60400	AT1G60400	AT1G60400	AT1G60400	AT1G60400	AT1G60400
AT1G60450	AT1G60450	AT1G60450	AT1G60450	AT1G60450
AT1G61290	AT1G61290
AT1G61950	AT1G61950	AT1G61950	AT1G61950	AT1G61950	AT1G61950	AT1G61950	AT1G61950	AT1G61950	AT1G61950
AT1G62350	AT1G62350	AT1G62350	AT1G62350	AT1G62350	AT1G62350
AT1G63280	AT1G63280	AT1G63280	AT1G63280	AT1G63280	AT1G63280	AT1G63280
AT1G63520	AT1G63520
AT1G64010	AT1G64010	AT1G64010
AT1G64820	AT1G64820	AT1G64820	AT1G64820	AT1G64820	AT1G64820	AT1G64820	AT1G64820	AT1G64820	AT1G64820
AT1G65445	AT1G65445	AT1G65445	AT1G65445	AT1G65445
AT1G65570	AT1G65570	AT1G65570	AT1G65570	AT1G65570
AT1G65640	AT1G65640	AT1G65640	AT1G65640	AT1G65640	AT1G65640	AT1G65640
AT1G65670	AT1G65670	AT1G65670	AT1G65670	AT1G65670	AT1G65670	AT1G65670
AT1G65760	AT1G65760	AT1G65760	AT1G65760
AT1G65990	AT1G65990
AT1G66030	AT1G66030	AT1G66030	AT1G66030	AT1G66030
AT1G66490	AT1G66490	AT1G66490	AT1G66490	AT1G66490	AT1G66490	AT1G66490
AT1G69100	AT1G69100	AT1G69100	AT1G69100	AT1G69100
AT1G69320	AT1G69320	AT1G69320
AT1G69500	AT1G69500	AT1G69500	AT1G69500	AT1G69500	AT1G69500	AT1G69500	AT1G69500	AT1G69500
AT1G69970	AT1G69970	AT1G69970	AT1G69970	AT1G69970
AT1G70720	AT1G70720	AT1G70720	AT1G70720	AT1G70720	AT1G70720	AT1G70720	AT1G70720
AT1G72350	AT1G72350	AT1G72350	AT1G72350	AT1G72350
AT1G73050	AT1G73050
AT1G73560	AT1G73560	AT1G73560	AT1G73560	AT1G73560	AT1G73560	AT1G73560	AT1G73560
AT1G74110	AT1G74110	AT1G74110	AT1G74110	AT1G74110	AT1G74110	AT1G74110
AT1G74540	AT1G74540	AT1G74540	AT1G74540	AT1G74540	AT1G74540
AT1G74820	AT1G74820	AT1G74820	AT1G74820	AT1G74820	AT1G74820	AT1G74820
AT1G75430	AT1G75430	AT1G75430	AT1G75430	AT1G75430
AT1G75890	AT1G75890
AT1G75920	AT1G75920	AT1G75920	AT1G75920
AT1G77200	AT1G77200	AT1G77200	AT1G77200	AT1G77200	AT1G77200	AT1G77200	AT1G77200	AT1G77200	AT1G77200
AT1G77340	AT1G77340
AT1G77405	AT1G77405	AT1G77405	AT1G77405	AT1G77405	AT1G77405	AT1G77405	AT1G77405	AT1G77405	AT1G77405	AT1G77405
AT1G77655	AT1G77655	AT1G77655	AT1G77655	AT1G77655	AT1G77655	AT1G77655	AT1G77655	AT1G77655	AT1G77655
AT1G77860	AT1G77860	AT1G77860	AT1G77860
AT1G77970		AT1G77970	AT1G77970
AT1G79780	AT1G79780
AT1G79960	AT1G79960	AT1G79960
AT1G80580	AT1G80580	AT1G80580	AT1G80580	AT1G80580	AT1G80580	AT1G80580	AT1G80580	AT1G80580	AT1G80580
AT1G80880	AT1G80880	AT1G80880	AT1G80880
AT2G01200	AT2G01200	AT2G01200	AT2G01200	AT2G01200	AT2G01200
AT2G01800	AT2G01800	AT2G01800	AT2G01800
AT2G01920	AT2G01920	AT2G01920	AT2G01920	AT2G01920
AT2G02515	AT2G02515	AT2G02515	AT2G02515	AT2G02515	AT2G02515	AT2G02515	AT2G02515	AT2G02515
AT2G02700	AT2G02700
AT2G03130	AT2G03130	AT2G03130	AT2G03130	AT2G03130	AT2G03130	AT2G03130	AT2G03130	AT2G03130	AT2G03130
AT2G03160	AT2G03160	AT2G03160	AT2G03160	AT2G03160
AT2G03170	AT2G03170	AT2G03170
AT2G03210	AT2G03210	AT2G03210	AT2G03210	AT2G03210	AT2G03210	AT2G03210
AT2G03740	AT2G03740	AT2G03740	AT2G03740	AT2G03740
AT2G04860	AT2G04860	AT2G04860	AT2G04860
AT2G07070	AT2G07070	AT2G07070	AT2G07070	AT2G07070	AT2G07070	AT2G07070	AT2G07070	AT2G07070	AT2G07070
AT2G10970	AT2G10970	AT2G10970	AT2G10970	AT2G10970	AT2G10970	AT2G10970
AT2G12170	AT2G12170	AT2G12170
AT2G16450	AT2G16450	AT2G16450	AT2G16450	AT2G16450	AT2G16450	AT2G16450
AT2G17180	AT2G17180	AT2G17180	AT2G17180	AT2G17180
AT2G17845	AT2G17845	AT2G17845	AT2G17845	AT2G17845	AT2G17845	AT2G17845	AT2G17845	AT2G17845
AT2G17860	AT2G17860	AT2G17860	AT2G17860	AT2G17860
AT2G17940	AT2G17940	AT2G17940	AT2G17940	AT2G17940	AT2G17940	AT2G17940	AT2G17940	AT2G17940		AT2G17940
AT2G17950	AT2G17950
AT2G18620	AT2G18620	AT2G18620	AT2G18620
AT2G18640	AT2G18640	AT2G18640	AT2G18640	AT2G18640
AT2G18720	AT2G18720	AT2G18720	AT2G18720
AT2G19000	AT2G19000	AT2G19000	AT2G19000
AT2G19770	AT2G19770
AT2G19980	AT2G19980	AT2G19980	AT2G19980	AT2G19980	AT2G19980	AT2G19980	AT2G19980
AT2G20470	AT2G20470	AT2G20470	AT2G20470	AT2G20470	AT2G20470	AT2G20470
AT2G20540	AT2G20540
AT2G20660	AT2G20660	AT2G20660	AT2G20660	AT2G20660	AT2G20660	AT2G20660	AT2G20660	AT2G20660
AT2G21110	AT2G21110	AT2G21110	AT2G21110	AT2G21110	AT2G21110	AT2G21110
AT2G21420	AT2G21420	AT2G21420	AT2G21420	AT2G21420	AT2G21420	AT2G21420	AT2G21420	AT2G21420
AT2G22750	AT2G22750	AT2G22750	AT2G22750
AT2G22760	AT2G22760	AT2G22760	AT2G22760	AT2G22760	AT2G22760	AT2G22760	AT2G22760	AT2G22760	AT2G22760
AT2G23570	AT2G23570	AT2G23570	AT2G23570
AT2G23970	AT2G23970
AT2G24140	AT2G24140	AT2G24140	AT2G24140	AT2G24140	AT2G24140		AT2G24140	AT2G24140	AT2G24140
AT2G24370	AT2G24370	AT2G24370	AT2G24370	AT2G24370	AT2G24370	AT2G24370	AT2G24370			AT2G24370
AT2G27700	AT2G27700	AT2G27700	AT2G27700
AT2G27750	AT2G27750	AT2G27750	AT2G27750	AT2G27750	AT2G27750	AT2G27750
AT2G28085	AT2G28085	AT2G28085	AT2G28085	AT2G28085
AT2G28440	AT2G28440	AT2G28440	AT2G28440	AT2G28440	AT2G28440	AT2G28440
AT2G28610	AT2G28610	AT2G28610	AT2G28610	AT2G28610	AT2G28610	AT2G28610	AT2G28610	AT2G28610	AT2G28610	AT2G28610
AT2G28680	AT2G28680	AT2G28680	AT2G28680	AT2G28680	AT2G28680	AT2G28680	AT2G28680	AT2G28680	AT2G28680	AT2G28680
AT2G29040	AT2G29040	AT2G29040	AT2G29040
AT2G29150	AT2G29150
AT2G30370	AT2G30370	AT2G30370	AT2G30370	AT2G30370	AT2G30370	AT2G30370	AT2G30370	AT2G30370	AT2G30370
AT2G30730	AT2G30730	AT2G30730	AT2G30730	AT2G30730
AT2G31050	AT2G31050	AT2G31050	AT2G31050
AT2G31480	AT2G31480	AT2G31480	AT2G31480
AT2G31500	AT2G31500	AT2G31500	AT2G31500	AT2G31500	AT2G31500	AT2G31500
AT2G31760	AT2G31760	AT2G31760	AT2G31760	AT2G31760	AT2G31760	AT2G31760	AT2G31760	AT2G31760	AT2G31760
AT2G32050	AT2G32050	AT2G32050	AT2G32050	AT2G32050
AT2G33260	AT2G33260	AT2G33260	AT2G33260	AT2G33260	AT2G33260	AT2G33260	AT2G33260	AT2G33260
AT2G33270	AT2G33270
AT2G34370	AT2G34370	AT2G34370	AT2G34370	AT2G34370	AT2G34370	AT2G34370
AT2G34440	AT2G34440	AT2G34440	AT2G34440	AT2G34440	AT2G34440	AT2G34440	AT2G34440
AT2G34990	AT2G34990	AT2G34990	AT2G34990	AT2G34990	AT2G34990	AT2G34990
AT2G35700	AT2G35700
AT2G35740	AT2G35740	AT2G35740	AT2G35740	AT2G35740	AT2G35740
AT2G35890	AT2G35890	AT2G35890	AT2G35890	AT2G35890	AT2G35890	AT2G35890
AT2G36450	AT2G36450
AT2G37030	AT2G37030	AT2G37030	AT2G37030	AT2G37030	AT2G37030	AT2G37030	AT2G37030	AT2G37030	AT2G37030
AT2G37140	AT2G37140
AT2G37810	AT2G37810
AT2G37880	AT2G37880
AT2G38510	AT2G38510	AT2G38510	AT2G38510	AT2G38510
AT2G39240	AT2G39240	AT2G39240	AT2G39240	AT2G39240
AT2G39590	AT2G39590
AT2G40250	AT2G40250	AT2G40250	AT2G40250	AT2G40250	AT2G40250	AT2G40250	AT2G40250	AT2G40250	AT2G40250
AT2G40500	AT2G40500
AT2G40740	AT2G40740
AT2G41860	AT2G41860	AT2G41860	AT2G41860	AT2G41860	AT2G41860	AT2G41860
AT2G42480	AT2G42480	AT2G42480	AT2G42480	AT2G42480	AT2G42480	AT2G42480	AT2G42480	AT2G42480	AT2G42480
AT2G43270	AT2G43270	AT2G43270	AT2G43270	AT2G43270
AT2G43860	AT2G43860
AT2G43870	AT2G43870	AT2G43870	AT2G43870	AT2G43870
AT2G43890	AT2G43890	AT2G43890	AT2G43890	AT2G43890	AT2G43890		AT2G43890
AT2G44880	AT2G44880
AT2G46300	AT2G46300	AT2G46300	AT2G46300	AT2G46300	AT2G46300
AT2G47050	AT2G47050	AT2G47050	AT2G47050	AT2G47050	AT2G47050	AT2G47050	AT2G47050	AT2G47050	AT2G47050
AT3G01020	AT3G01020
AT3G03290	AT3G03290	AT3G03290	AT3G03290
AT3G04050	AT3G04050	AT3G04050	AT3G04050	AT3G04050	AT3G04050
AT3G04360	AT3G04360	AT3G04360	AT3G04360	AT3G04360	AT3G04360
AT3G05720	AT3G05720	AT3G05720	AT3G05720	AT3G05720	AT3G05720	AT3G05720	AT3G05720	AT3G05720
AT3G06360	AT3G06360	AT3G06360	AT3G06360
AT3G06970	AT3G06970	AT3G06970	AT3G06970	AT3G06970
AT3G07840	AT3G07840	AT3G07840	AT3G07840	AT3G07840	AT3G07840	AT3G07840
AT3G08750	AT3G08750	AT3G08750	AT3G08750	AT3G08750
AT3G09590	AT3G09590	AT3G09590	AT3G09590	AT3G09590	AT3G09590	AT3G09590
AT3G09640	AT3G09640	AT3G09640	AT3G09640
AT3G10590	AT3G10590
AT3G12060	AT3G12060	AT3G12060
AT3G12660	AT3G12660
AT3G14250	AT3G14250
AT3G14880	AT3G14880	AT3G14880	AT3G14880	AT3G14880	AT3G14880	AT3G14880	AT3G14880	AT3G14880	AT3G14880
AT3G17080	AT3G17080	AT3G17080	AT3G17080	AT3G17080	AT3G17080	AT3G17080
AT3G17730	AT3G17730
AT3G18070	AT3G18070	AT3G18070	AT3G18070	AT3G18070
AT3G18120	AT3G18120	AT3G18120	AT3G18120
AT3G18650	AT3G18650
AT3G18670	AT3G18670
AT3G18720	AT3G18720	AT3G18720	AT3G18720	AT3G18720	AT3G18720	AT3G18720
AT3G19880	AT3G19880	AT3G19880	AT3G19880	AT3G19880
AT3G19890	AT3G19890	AT3G19890	AT3G19890	AT3G19890
AT3G20140	AT3G20140	AT3G20140	AT3G20140	AT3G20140	AT3G20140	AT3G20140
AT3G20160	AT3G20160
AT3G20865	AT3G20865	AT3G20865	AT3G20865	AT3G20865	AT3G20865	AT3G20865	AT3G20865			AT3G20865
AT3G21410	AT3G21410	AT3G21410
AT3G22350	AT3G22350	AT3G22350	AT3G22350	AT3G22350
AT3G22700	AT3G22700	AT3G22700	AT3G22700
AT3G23010	AT3G23010	AT3G23010	AT3G23010	AT3G23010	AT3G23010	AT3G23010
AT3G23130	AT3G23130	AT3G23130	AT3G23130	AT3G23130	AT3G23130	AT3G23130	AT3G23130	AT3G23130	AT3G23130	AT3G23130
AT3G24130	AT3G24130	AT3G24130	AT3G24130	AT3G24130	AT3G24130		AT3G24130
AT3G24540	AT3G24540	AT3G24540	AT3G24540
AT3G24620	AT3G24620	AT3G24620	AT3G24620
AT3G24680	AT3G24680	AT3G24680	AT3G24680	AT3G24680	AT3G24680	AT3G24680	AT3G24680	AT3G24680	AT3G24680	AT3G24680
AT3G25050	AT3G25050	AT3G25050	AT3G25050	AT3G25050
AT3G26010	AT3G26010	AT3G26010	AT3G26010	AT3G26010
AT3G26110	AT3G26110
AT3G26120	AT3G26120	AT3G26120	AT3G26120
AT3G26270	AT3G26270	AT3G26270	AT3G26270	AT3G26270
AT3G26860	AT3G26860	AT3G26860	AT3G26860
AT3G28750	AT3G28750	AT3G28750	AT3G28750	AT3G28750
AT3G29430	AT3G29430
AT3G42830	AT3G42830	AT3G42830	AT3G42830	AT3G42830	AT3G42830	AT3G42830	AT3G42830
AT3G42880	AT3G42880
AT3G43120	AT3G43120
AT3G45280	AT3G45280	AT3G45280	AT3G45280	AT3G45280	AT3G45280	AT3G45280	AT3G45280	AT3G45280	AT3G45280
AT3G45940	AT3G45940	AT3G45940	AT3G45940	AT3G45940	AT3G45940	AT3G45940	AT3G45940
AT3G46070	AT3G46070
AT3G46680	AT3G46680
AT3G48950	AT3G48950	AT3G48950	AT3G48950	AT3G48950	AT3G48950	AT3G48950
AT3G49440	AT3G49440	AT3G49440
AT3G49450	AT3G49450
AT3G50150	AT3G50150	AT3G50150	AT3G50150	AT3G50150	AT3G50150
AT3G50220	AT3G50220	AT3G50220	AT3G50220
AT3G50580	AT3G50580
AT3G51070	AT3G51070	AT3G51070	AT3G51070	AT3G51070
AT3G51190	AT3G51190	AT3G51190	AT3G51190	AT3G51190	AT3G51190	AT3G51190
AT3G51590	AT3G51590
AT3G52000	AT3G52000	AT3G52000	AT3G52000
AT3G52160	AT3G52160
AT3G52600	AT3G52600	AT3G52600	AT3G52600
AT3G53060	AT3G53060	AT3G53060	AT3G53060	AT3G53060	AT3G53060		AT3G53060	AT3G53060	AT3G53060
AT3G53080	AT3G53080	AT3G53080	AT3G53080	AT3G53080
AT3G53820	AT3G53820
AT3G56520	AT3G56520	AT3G56520	AT3G56520	AT3G56520
AT3G56600	AT3G56600
AT3G56700	AT3G56700	AT3G56700	AT3G56700	AT3G56700	AT3G56700	AT3G56700	AT3G56700	AT3G56700	AT3G56700
AT3G57130	AT3G57130	AT3G57130	AT3G57130
AT3G57370	AT3G57370	AT3G57370	AT3G57370
AT3G58780	AT3G58780	AT3G58780	AT3G58780	AT3G58780	AT3G58780	AT3G58780	AT3G58780	AT3G58780	AT3G58780
AT3G60020	AT3G60020	AT3G60020	AT3G60020	AT3G60020	AT3G60020	AT3G60020	AT3G60020
AT3G61810	AT3G61810	AT3G61810	AT3G61810	AT3G61810
AT3G62440	AT3G62440	AT3G62440	AT3G62440	AT3G62440	AT3G62440
AT3G63100
AT3G63230	AT3G63230
AT3G63350	AT3G63350
AT3G66656	AT3G66656	AT3G66656	AT3G66656	AT3G66656	AT3G66656	AT3G66656	AT3G66656	AT3G66656	AT3G66656	AT3G66656
AT4G00220	AT4G00220
AT4G00416	AT4G00416	AT4G00416	AT4G00416	AT4G00416	AT4G00416	AT4G00416	AT4G00416	AT4G00416
AT4G00920	AT4G00920	AT4G00920	AT4G00920	AT4G00920	AT4G00920
AT4G01470	AT4G01470	AT4G01470	AT4G01470	AT4G01470
AT4G02300	AT4G02300	AT4G02300	AT4G02300	AT4G02300	AT4G02300	AT4G02300	AT4G02300	AT4G02300	AT4G02300	AT4G02300
AT4G02320	AT4G02320	AT4G02320
AT4G03010	AT4G03010	AT4G03010	AT4G03010
AT4G03153	AT4G03153
AT4G03370	AT4G03370	AT4G03370	AT4G03370	AT4G03370
AT4G03600	AT4G03600	AT4G03600	AT4G03600	AT4G03600	AT4G03600	AT4G03600
AT4G03620	AT4G03620
AT4G04080	AT4G04080	AT4G04080	AT4G04080	AT4G04080	AT4G04080	AT4G04080
AT4G04450	AT4G04450
AT4G04980	AT4G04980	AT4G04980	AT4G04980	AT4G04980	AT4G04980	AT4G04980
AT4G09820	AT4G09820
AT4G09940	AT4G09940	AT4G09940
AT4G10260	AT4G10260	AT4G10260	AT4G10260	AT4G10260	AT4G10260	AT4G10260	AT4G10260	AT4G10260	AT4G10260
AT4G11400	AT4G11400	AT4G11400	AT4G11400	AT4G11400	AT4G11400	AT4G11400
AT4G11510	AT4G11510	AT4G11510	AT4G11510	AT4G11510	AT4G11510	AT4G11510	AT4G11510
AT4G12350	AT4G12350	AT4G12350	AT4G12350
AT4G12530	AT4G12530
AT4G12860	AT4G12860
AT4G13190	AT4G13190
AT4G13985	AT4G13985	AT4G13985	AT4G13985	AT4G13985	AT4G13985	AT4G13985	AT4G13985	AT4G13985	AT4G13985	AT4G13985
AT4G14815	AT4G14815	AT4G14815	AT4G14815	AT4G14815	AT4G14815	AT4G14815	AT4G14815	AT4G14815	AT4G14815
AT4G15050	AT4G15050	AT4G15050	AT4G15050
AT4G18395	AT4G18395	AT4G18395	AT4G18395	AT4G18395	AT4G18395	AT4G18395	AT4G18395	AT4G18395	AT4G18395
AT4G18770	AT4G18770	AT4G18770	AT4G18770	AT4G18770	AT4G18770	AT4G18770	AT4G18770	AT4G18770	AT4G18770	AT4G18770
AT4G18920	AT4G18920
AT4G21200	AT4G21200	AT4G21200	AT4G21200	AT4G21200	AT4G21200	AT4G21200	AT4G21200	AT4G21200	AT4G21200
AT4G21690	AT4G21690	AT4G21690	AT4G21690	AT4G21690	AT4G21690	AT4G21690	AT4G21690	AT4G21690	AT4G21690
AT4G22620	AT4G22620
AT4G22680	AT4G22680	AT4G22680	AT4G22680	AT4G22680	AT4G22680	AT4G22680
AT4G23580	AT4G23580	AT4G23580	AT4G23580	AT4G23580
AT4G26770	AT4G26770
AT4G27220	AT4G27220	AT4G27220	AT4G27220	AT4G27220	AT4G27220	AT4G27220
AT4G27330	AT4G27330	AT4G27330	AT4G27330
AT4G27670	AT4G27670
AT4G28090	AT4G28090	AT4G28090	AT4G28090	AT4G28090	AT4G28090	AT4G28090	AT4G28090
AT4G28500	AT4G28500
AT4G28580	AT4G28580	AT4G28580	AT4G28580	AT4G28580	AT4G28580	AT4G28580
AT4G29450	AT4G29450
AT4G29550	AT4G29550
AT4G29630	AT4G29630	AT4G29630	AT4G29630	AT4G29630
AT4G29650	AT4G29650	AT4G29650	AT4G29650	AT4G29650	AT4G29650		AT4G29650	AT4G29650
AT4G29980	AT4G29980	AT4G29980	AT4G29980
AT4G30030	AT4G30030	AT4G30030	AT4G30030	AT4G30030
AT4G30040	AT4G30040
AT4G30120	AT4G30120
AT4G30300	AT4G30300	AT4G30300	AT4G30300	AT4G30300	AT4G30300	AT4G30300
AT4G30830	AT4G30830	AT4G30830	AT4G30830	AT4G30830	AT4G30830	AT4G30830	AT4G30830	AT4G30830	AT4G30830
AT4G31230	AT4G31230	AT4G31230	AT4G31230	AT4G31230
AT4G33230	AT4G33230	AT4G33230	AT4G33230	AT4G33230	AT4G33230	AT4G33230
AT4G33970	AT4G33970	AT4G33970	AT4G33970	AT4G33970
AT4G34850	AT4G34850	AT4G34850	AT4G34850
AT4G35280	AT4G35280	AT4G35280	AT4G35280	AT4G35280	AT4G35280	AT4G35280	AT4G35280
AT4G35700	AT4G35700
AT4G35820	AT4G35820	AT4G35820	AT4G35820	AT4G35820
AT4G36450	AT4G36450
AT4G36590	AT4G36590
AT4G37780	AT4G37780	AT4G37780	AT4G37780	AT4G37780	AT4G37780	AT4G37780	AT4G37780	AT4G37780	AT4G37780
AT4G37840	AT4G37840
AT4G39000	AT4G39000	AT4G39000	AT4G39000
AT4G39590	AT4G39590	AT4G39590	AT4G39590	AT4G39590	AT4G39590	AT4G39590	AT4G39590			AT4G39590
AT4G39753	AT4G39753	AT4G39753	AT4G39753	AT4G39753	AT4G39753	AT4G39753
AT5G02070	AT5G02070	AT5G02070	AT5G02070	AT5G02070	AT5G02070	AT5G02070	AT5G02070	AT5G02070		AT5G02070
AT5G02640	AT5G02640	AT5G02640	AT5G02640	AT5G02640	AT5G02640	AT5G02640	AT5G02640	AT5G02640	AT5G02640
AT5G02920	AT5G02920
AT5G04640	AT5G04640	AT5G04640	AT5G04640	AT5G04640
AT5G05050	AT5G05050	AT5G05050	AT5G05050	AT5G05050
AT5G05420	AT5G05420
AT5G06500	AT5G06500
AT5G06520	AT5G06520	AT5G06520	AT5G06520
AT5G06540	AT5G06540	AT5G06540	AT5G06540
AT5G07310	AT5G07310
AT5G07880	AT5G07880
AT5G08480	AT5G08480	AT5G08480	AT5G08480	AT5G08480
AT5G09780	AT5G09780
AT5G10220	AT5G10220
AT5G10420	AT5G10420	AT5G10420	AT5G10420
AT5G10530	AT5G10530	AT5G10530	AT5G10530
AT5G11080	AT5G11080	AT5G11080	AT5G11080	AT5G11080	AT5G11080	AT5G11080	AT5G11080	AT5G11080	AT5G11080
AT5G11400	AT5G11400
AT5G11940	AT5G11940	AT5G11940	AT5G11940	AT5G11940	AT5G11940	AT5G11940
AT5G12060	AT5G12060			AT5G12060
AT5G13350	AT5G13350	AT5G13350	AT5G13350	AT5G13350	AT5G13350	AT5G13350	AT5G13350
AT5G14860	AT5G14860	AT5G14860	AT5G14860	AT5G14860
AT5G14980	AT5G14980	AT5G14980	AT5G14980	AT5G14980	AT5G14980	AT5G14980	AT5G14980	AT5G14980	AT5G14980	AT5G14980
AT5G15140	AT5G15140	AT5G15140	AT5G15140	AT5G15140
AT5G15250	AT5G15250	AT5G15250	AT5G15250	AT5G15250	AT5G15250	AT5G15250	AT5G15250	AT5G15250
AT5G15480	AT5G15480	AT5G15480	AT5G15480	AT5G15480
AT5G16500	AT5G16500	AT5G16500	AT5G16500	AT5G16500	AT5G16500	AT5G16500	AT5G16500	AT5G16500	AT5G16500
AT5G16790	AT5G16790	AT5G16790	AT5G16790	AT5G16790
AT5G16920	AT5G16920	AT5G16920
AT5G17080	AT5G17080	AT5G17080	AT5G17080	AT5G17080	AT5G17080	AT5G17080	AT5G17080
AT5G18610	AT5G18610	AT5G18610	AT5G18610
AT5G19100	AT5G19100	AT5G19100	AT5G19100	AT5G19100
AT5G19360	AT5G19360
AT5G19880	AT5G19880
AT5G20560	AT5G20560
AT5G22600	AT5G22600	AT5G22600	AT5G22600	AT5G22600	AT5G22600
AT5G23000	AT5G23000	AT5G23000	AT5G23000	AT5G23000
AT5G23320	AT5G23320
AT5G23650	AT5G23650	AT5G23650	AT5G23650	AT5G23650	AT5G23650	AT5G23650	AT5G23650	AT5G23650
AT5G24540	AT5G24540
AT5G24820	AT5G24820	AT5G24820	AT5G24820	AT5G24820	AT5G24820	AT5G24820	AT5G24820
AT5G25290	AT5G25290	AT5G25290
AT5G25470	AT5G25470
AT5G25550	AT5G25550
AT5G26060	AT5G26060	AT5G26060	AT5G26060	AT5G26060	AT5G26060	AT5G26060
AT5G26930	AT5G26930	AT5G26930	AT5G26930	AT5G26930	AT5G26930	AT5G26930	AT5G26930	AT5G26930	AT5G26930	AT5G26930
AT5G27910	AT5G27910	AT5G27910	AT5G27910	AT5G27910	AT5G27910	AT5G27910	AT5G27910
AT5G28470	AT5G28470	AT5G28470	AT5G28470	AT5G28470	AT5G28470	AT5G28470	AT5G28470	AT5G28470
AT5G28520	AT5G28520	AT5G28520	AT5G28520	AT5G28520	AT5G28520	AT5G28520	AT5G28520	AT5G28520	AT5G28520
AT5G28620	AT5G28620
AT5G33340	AT5G33340	AT5G33340	AT5G33340
AT5G34460	AT5G34460	AT5G34460	AT5G34460	AT5G34460
AT5G35090	AT5G35090	AT5G35090	AT5G35090	AT5G35090	AT5G35090	AT5G35090	AT5G35090			AT5G35090
AT5G35550	AT5G35550
AT5G35600	AT5G35600
AT5G35900	AT5G35900	AT5G35900	AT5G35900
AT5G37560	AT5G37560	AT5G37560	AT5G37560	AT5G37560	AT5G37560	AT5G37560	AT5G37560
AT5G38195	AT5G38195	AT5G38195	AT5G38195	AT5G38195	AT5G38195	AT5G38195	AT5G38195	AT5G38195
AT5G39270	AT5G39270
AT5G39280	AT5G39280	AT5G39280	AT5G39280	AT5G39280	AT5G39280	AT5G39280	AT5G39280	AT5G39280	AT5G39280
AT5G39370	AT5G39370
AT5G39650	AT5G39650	AT5G39650	AT5G39650	AT5G39650
AT5G40155	AT5G40155	AT5G40155	AT5G40155	AT5G40155	AT5G40155	AT5G40155
AT5G40360	AT5G40360
AT5G41450	AT5G41450
AT5G41820	AT5G41820
AT5G43110	AT5G43110	AT5G43110	AT5G43110	AT5G43110
AT5G44330	AT5G44330	AT5G44330	AT5G44330	AT5G44330
AT5G45810	AT5G45810	AT5G45810	AT5G45810	AT5G45810	AT5G45810	AT5G45810	AT5G45810	AT5G45810		AT5G45810
AT5G46115	AT5G46115	AT5G46115	AT5G46115	AT5G46115
AT5G46370	AT5G46370	AT5G46370	AT5G46370	AT5G46370	AT5G46370	AT5G46370	AT5G46370	AT5G46370
AT5G48550	AT5G48550	AT5G48550	AT5G48550	AT5G48550
AT5G50470	AT5G50470	AT5G50470	AT5G50470	AT5G50470
AT5G51250	AT5G51250	AT5G51250	AT5G51250	AT5G51250
AT5G51520	AT5G51520	AT5G51520	AT5G51520	AT5G51520	AT5G51520	AT5G51520
AT5G51860	AT5G51860	AT5G51860	AT5G51860	AT5G51860	AT5G51860	AT5G51860	AT5G51860	AT5G51860	AT5G51860
AT5G51990	AT5G51990	AT5G51990	AT5G51990	AT5G51990	AT5G51990
AT5G52160	AT5G52160	AT5G52160	AT5G52160
AT5G52770	AT5G52770	AT5G52770	AT5G52770	AT5G52770	AT5G52770	AT5G52770	AT5G52770
AT5G53240	AT5G53240	AT5G53240	AT5G53240	AT5G53240	AT5G53240
AT5G53520	AT5G53520	AT5G53520	AT5G53520	AT5G53520	AT5G53520	AT5G53520	AT5G53520	AT5G53520
AT5G53810	AT5G53810	AT5G53810	AT5G53810
AT5G53840	AT5G53840
AT5G54000	AT5G54000	AT5G54000	AT5G54000	AT5G54000	AT5G54000	AT5G54000	AT5G54000	AT5G54000
AT5G55680	AT5G55680	AT5G55680	AT5G55680	AT5G55680	AT5G55680	AT5G55680
AT5G55950	AT5G55950
AT5G57690	AT5G57690	AT5G57690	AT5G57690
AT5G57810	AT5G57810	AT5G57810	AT5G57810	AT5G57810	AT5G57810	AT5G57810	AT5G57810	AT5G57810	AT5G57810	AT5G57810
AT5G58360	AT5G58360	AT5G58360	AT5G58360	AT5G58360	AT5G58360	AT5G58360	AT5G58360	AT5G58360	AT5G58360	AT5G58360
AT5G58680	AT5G58680	AT5G58680	AT5G58680	AT5G58680	AT5G58680	AT5G58680	AT5G58680	AT5G58680	AT5G58680
AT5G58850	AT5G58850	AT5G58850	AT5G58850	AT5G58850	AT5G58850	AT5G58850	AT5G58850	AT5G58850
AT5G58910	AT5G58910	AT5G58910	AT5G58910	AT5G58910	AT5G58910	AT5G58910
AT5G59040	AT5G59040
AT5G59270	AT5G59270	AT5G59270	AT5G59270	AT5G59270	AT5G59270	AT5G59270
AT5G59305	AT5G59305
AT5G60080	AT5G60080	AT5G60080	AT5G60080	AT5G60080	AT5G60080	AT5G60080	AT5G60080	AT5G60080	AT5G60080	AT5G60080
AT5G60110	AT5G60110	AT5G60110	AT5G60110	AT5G60110	AT5G60110	AT5G60110	AT5G60110	AT5G60110
AT5G60470	AT5G60470	AT5G60470	AT5G60470
AT5G60770	AT5G60770	AT5G60770	AT5G60770	AT5G60770	AT5G60770	AT5G60770
AT5G60780	AT5G60780
AT5G61750	AT5G61750
AT5G61850	AT5G61850	AT5G61850	AT5G61850
AT5G62320	AT5G62320	AT5G62320	AT5G62320	AT5G62320	AT5G62320	AT5G62320	AT5G62320	AT5G62320
AT5G62380	AT5G62380	AT5G62380	AT5G62380	AT5G62380	AT5G62380		AT5G62380
AT5G62420	AT5G62420	AT5G62420	AT5G62420	AT5G62420
AT5G62850	AT5G62850	AT5G62850	AT5G62850	AT5G62850	AT5G62850	AT5G62850	AT5G62850
AT5G63070	AT5G63070
AT5G66020	AT5G66020	AT5G66020	AT5G66020	AT5G66020
AT5G66970	AT5G66970	AT5G66970	AT5G66970	AT5G66970	AT5G66970	AT5G66970	AT5G66970	AT5G66970	AT5G66970	AT5G66970
AT5G67190	AT5G67190	AT5G67190	AT5G67190
AT5G67550	AT5G67550
AT.CHR1.1.299	AT1G03982.1	AT.CHR1.1.299	AT.CHR1.1.299
AT.CHR1.1.32	AT1G01305.1
AT.CHR1.13.346	AT1G51913.1	AT.CHR1.13.346	AT.CHR1.13.346	AT.CHR1.13.346	AT.CHR1.13.346	AT.CHR1.13.346
AT.CHR1.1.356	AT1G04555.1	AT.CHR1.1.356	AT.CHR1.1.356
AT.CHR1.15.120	AT1G58007.1	AT.CHR1.15.120	AT.CHR1.15.120	AT.CHR1.15.120	AT.CHR1.15.120	AT.CHR1.15.120	AT.CHR1.15.120
AT.CHR1.16.6	AT1G60986.1	AT.CHR1.16.6	AT.CHR1.16.6	AT.CHR1.16.6	AT.CHR1.16.6	AT.CHR1.16.6
AT.CHR1.16.74	AT1G61575.1
AT.CHR1.16.7	AT1G60989.1	AT.CHR1.16.7	AT.CHR1.16.7	AT.CHR1.16.7	AT.CHR1.16.7	AT.CHR1.16.7	AT.CHR1.16.7	AT.CHR1.16.7	AT.CHR1.16.7
AT.CHR1.16.86	AT1G61688.1
AT.CHR1.17.111	AT1G65483.1	AT.CHR1.17.111	AT.CHR1.17.111	AT.CHR1.17.111	AT.CHR1.17.111	AT.CHR1.17.111
AT.CHR1.17.278	AT1G67148.1	AT.CHR1.17.278	AT.CHR1.17.278	AT.CHR1.17.278	AT.CHR1.17.278	AT.CHR1.17.278	AT.CHR1.17.278	AT.CHR1.17.278
AT.CHR1.17.343	AT1G67775.1	AT.CHR1.17.343	AT.CHR1.17.343	AT.CHR1.17.343	AT.CHR1.17.343	AT.CHR1.17.343
AT.CHR1.18.182	AT1G69588.1	AT.CHR1.18.182	AT.CHR1.18.182
AT.CHR1.19.292	AT1G74458.1	AT.CHR1.19.292	AT.CHR1.19.292	AT.CHR1.19.292
AT.CHR1.19.84	AT1G72416.1	AT.CHR1.19.84	AT.CHR1.19.84	AT.CHR1.19.84	AT.CHR1.19.84	AT.CHR1.19.84	AT.CHR1.19.84	AT.CHR1.19.84	AT.CHR1.19.84
AT.CHR1.20.222	AT1G77932.1	AT.CHR1.20.222
AT.CHR1.20.324	AT1G78922.1	AT.CHR1.20.324	AT.CHR1.20.324	AT.CHR1.20.324
AT.CHR1.20.34	AT1G76065.1	AT.CHR1.20.34	AT.CHR1.20.34	AT.CHR1.20.34	AT.CHR1.20.34	AT.CHR1.20.34	AT.CHR1.20.34	AT.CHR1.20.34	AT.CHR1.20.34
AT.CHR1.20.99	AT1G76700.1	AT.CHR1.20.99	AT.CHR1.20.99	AT.CHR1.20.99	AT.CHR1.20.99	AT.CHR1.20.99
AT.CHR1.21.102	AT1G80555.1	AT.CHR1.21.102	AT.CHR1.21.102	AT.CHR1.21.102	AT.CHR1.21.102	AT.CHR1.21.102
AT.CHR1.21.122	AT1G80745.1	AT.CHR1.21.122	AT.CHR1.21.122	AT.CHR1.21.122	AT.CHR1.21.122	AT.CHR1.21.122
AT.CHR1.2.183	AT1G06923.1	AT.CHR1.2.183	AT.CHR1.2.183	AT.CHR1.2.183	AT.CHR1.2.183	AT.CHR1.2.183
AT.CHR1.2.296	AT1G08005.1	AT.CHR1.2.296	AT.CHR1.2.296	AT.CHR1.2.296
AT.CHR1.2.321	AT1G08230.2
AT.CHR1.2.410	AT1G09157.1
AT.CHR1.3.144	AT1G10586.1
AT.CHR1.3.306	AT1G12064.1
AT.CHR1.3.39	AT1G09625.1	AT.CHR1.3.39	AT.CHR1.3.39	AT.CHR1.3.39
AT.CHR1.5.271	AT3G25940.1	AT.CHR1.5.271	AT.CHR1.5.271	AT.CHR1.5.271	AT.CHR1.5.271	AT.CHR1.5.271
AT.CHR1.6.255	AT1G23965.1	AT.CHR1.6.255
AT.CHR1.6.278	AT1G24147.1	AT.CHR1.6.278	AT.CHR1.6.278	AT.CHR1.6.278
AT.CHR1.7.280	AT1G28815.1	AT.CHR1.7.280	AT.CHR1.7.280	AT.CHR1.7.280	AT.CHR1.7.280	AT.CHR1.7.280
AT.CHR1.8.271	AT1G32361.1	AT.CHR1.8.271	AT.CHR1.8.271
AT.CHR1.8.296	AT1G32583.1	AT.CHR1.8.296	AT.CHR1.8.296	AT.CHR1.8.296	AT.CHR1.8.296	AT.CHR1.8.296	AT.CHR1.8.296	AT.CHR1.8.296	AT.CHR1.8.296
AT.CHR2.10.376	AT2G35345.1	AT.CHR2.10.376	AT.CHR2.10.376	AT.CHR2.10.376
AT.CHR2.1.111	AT2G01918.1	AT.CHR2.1.111	AT.CHR2.1.111	AT.CHR2.1.111	AT.CHR2.1.111	AT.CHR2.1.111
AT.CHR2.11.13	AT2G35765.1	AT.CHR2.11.13	AT.CHR2.11.13	AT.CHR2.11.13
AT.CHR2.1.170	AT2G02498.1	AT.CHR2.1.170
AT.CHR2.12.125	AT2G40711.1
AT.CHR2.12.34	AT2G39851.1	AT.CHR2.12.34	AT.CHR2.12.34	AT.CHR2.12.34	AT.CHR2.12.34	AT.CHR2.12.34
AT.CHR2.12.398	AT2G43261.1	AT.CHR2.12.398	AT.CHR2.12.398	AT.CHR2.12.398	AT.CHR2.12.398	AT.CHR2.12.398
AT.CHR2.1.281	AT2G03667.1	AT.CHR2.1.281	AT.CHR2.1.281	AT.CHR2.1.281	AT.CHR2.1.281	AT.CHR2.1.281
AT.CHR2.13.56	AT2G43865.1	AT.CHR2.13.56
AT.CHR2.14.54	AT2G48075.1
AT.CHR2.2.262		AT.CHR2.2.262	AT.CHR2.2.262	AT.CHR2.2.262	AT.CHR2.2.262	AT.CHR2.2.262
AT.CHR2.3.158	AT2G07795.1	AT.CHR2.3.158	AT.CHR2.3.158
AT.CHR2.4.139	AT2G12462.1	AT.CHR2.4.139	AT.CHR2.4.139	AT.CHR2.4.139	AT.CHR2.4.139	AT.CHR2.4.139	AT.CHR2.4.139	AT.CHR2.4.139	AT.CHR2.4.139
AT.CHR2.4.66	AT4G07380.1
AT.CHR2.5.104		AT.CHR2.5.104	AT.CHR2.5.104
AT.CHR2.5.282	AT2G16676.1	AT.CHR2.5.282	AT.CHR2.5.282
AT.CHR2.8.5	AT2G24692.1	AT.CHR2.8.5	AT.CHR2.8.5	AT.CHR2.8.5	AT.CHR2.8.5	AT.CHR2.8.5
AT.CHR3.10.197		AT.CHR3.10.197	AT.CHR3.10.197
AT.CHR3.11.252	AT3G44326.1
AT.CHR3.12.54	AT3G45577.1
AT.CHR3.13.270	AT3G51171.1
AT.CHR3.14.320	AT3G55646.1	AT.CHR3.14.320	AT.CHR3.14.320	AT.CHR3.14.320	AT.CHR3.14.320	AT.CHR3.14.320	AT.CHR3.14.320	AT.CHR3.14.320	AT.CHR3.14.320
AT.CHR3.3.214	AT3G11773.1
AT.CHR3.5.201	AT3G19508.1	AT.CHR3.5.201	AT.CHR3.5.201
AT.CHR3.5.312	AT3G20557.1	AT.CHR3.5.312	AT.CHR3.5.312	AT.CHR3.5.312
AT.CHR3.6.296	AT3G24068.1
AT.CHR3.7.296	AT3G27415.1	AT.CHR3.7.296
AT.CHR3.7.96	AT3G25716.1
AT.CHR3.8.94		AT.CHR3.8.94	AT.CHR3.8.94	AT.CHR3.8.94
AT.CHR3.9.255	AT4G07666.1	AT.CHR3.9.255	AT.CHR3.9.255
AT.CHR4.10.393	AT4G30662.1	AT.CHR4.10.393
AT.CHR4.1.125	AT4G01037.1	AT.CHR4.1.125	AT.CHR4.1.125
AT.CHR4.11.279	AT4G33467.2	AT.CHR4.11.279	AT.CHR4.11.279
AT.CHR4.1.217	AT4G01883.1	AT.CHR4.1.217	AT.CHR4.1.217	AT.CHR4.1.217	AT.CHR4.1.217	AT.CHR4.1.217	AT.CHR4.1.217	AT.CHR4.1.217
AT.CHR4.1.309	AT4G02655.1
AT.CHR4.1.3	AT4G00026.1	AT.CHR4.1.3	AT.CHR4.1.3
AT.CHR4.2.212	AT4G04614.1	AT.CHR4.2.212	AT.CHR4.2.212	AT.CHR4.2.212	AT.CHR4.2.212	AT.CHR4.2.212	AT.CHR4.2.212	AT.CHR4.2.212	AT.CHR4.2.212
AT.CHR4.2.215	AT4G04632.1
AT.CHR4.2.22	AT4G03566.1	AT.CHR4.2.22	AT.CHR4.2.22	AT.CHR4.2.22
AT.CHR4.2.258	AT4G04957.1	AT.CHR4.2.258	AT.CHR4.2.258	AT.CHR4.2.258	AT.CHR4.2.258	AT.CHR4.2.258
AT.CHR4.4.94	AT5G35890.1	AT.CHR4.4.94	AT.CHR4.4.94	AT.CHR4.4.94
AT.CHR4.5.106	AT4G10465.1	AT.CHR4.5.106	AT.CHR4.5.106	AT.CHR4.5.106	AT.CHR4.5.106	AT.CHR4.5.106	AT.CHR4.5.106	AT.CHR4.5.106	AT.CHR4.5.106
AT.CHR4.5.121	AT4G10613.1
AT.CHR4.5.258	AT4G11845.1	AT.CHR4.5.258	AT.CHR4.5.258	AT.CHR4.5.258	AT.CHR4.5.258	AT.CHR4.5.258	AT.CHR4.5.258
AT.CHR4.5.317	AT4G12382.1
AT.CHR4.6.152	AT4G14104.1
AT.CHR4.6.229	AT4G14723.1	AT.CHR4.6.229	AT.CHR4.6.229	AT.CHR4.6.229	AT.CHR4.6.229	AT.CHR4.6.229
AT.CHR4.7.322	AT4G18501.1	AT.CHR4.7.322	AT.CHR4.7.322	AT.CHR4.7.322	AT.CHR4.7.322	AT.CHR4.7.322	AT.CHR4.7.322	AT.CHR4.7.322	AT.CHR4.7.322
AT.CHR4.8.391	AT4G22666.1	AT.CHR4.8.391	AT.CHR4.8.391	AT.CHR4.8.391	AT.CHR4.8.391	AT.CHR4.8.391	AT.CHR4.8.391	AT.CHR4.8.391	AT.CHR4.8.391
AT.CHR4.9.244	AT4G25225.1	AT.CHR4.9.244	AT.CHR4.9.244	AT.CHR4.9.244	AT.CHR4.9.244	AT.CHR4.9.244
AT.CHR5.10.162	AT5G36228.1	AT.CHR5.10.162	AT.CHR5.10.162
AT.CHR5.12.100	AT5G42146.1
AT.CHR5.12.57	AT5G41761.1
AT.CHR5.1.343	AT5G04347.1	AT.CHR5.1.343	AT.CHR5.1.343	AT.CHR5.1.343
AT.CHR5.14.219	AT5G50175.1
AT.CHR5.18.403	AT5G67411.1	AT.CHR5.18.403	AT.CHR5.18.403	AT.CHR5.18.403	AT.CHR5.18.403	AT.CHR5.18.403
AT.CHR5.2.257	AT5G07571.1
AT.CHR5.2.91	AT5G06043.1
AT.CHR5.3.34	AT5G09978.1	AT.CHR5.3.34	AT.CHR5.3.34	AT.CHR5.3.34	AT.CHR5.3.34	AT.CHR5.3.34	AT.CHR5.3.34
AT.CHR5.4.261	AT5G16486.1	AT.CHR5.4.261	AT.CHR5.4.261
AT.CHR5.6.20	AT5G22791.2	AT.CHR5.6.20	AT.CHR5.6.20
AT.CHR5.7.86	AT5G26622.1	AT.CHR5.7.86
NOVEL_CHR1_10352310-10353		NOVEL_CHR1_10352310-10353
NOVEL_CHR1_5915494		NOVEL_CHR1_5915494	NOVEL_CHR1_5915494	NOVEL_CHR1_5915494	NOVEL_CHR1_5915494	NOVEL_CHR1_5915494	NOVEL_CHR1_5915494	NOVEL_CHR1_5915494	NOVEL_CHR1_5915494
NOVEL_CHR2_10821549		NOVEL_CHR2_10821549	NOVEL_CHR2_10821549
NOVEL_CHR2_9860660-986123		NOVEL_CHR2_9860660-986123	NOVEL_CHR2_9860660-986123
